# Supplementary material for: Insights into the Metabolic Adaptations of a Carbapenem-Resistant Klebsiella pneumoniae Strain on Exposure to Sublethal Concentrations of Ertapenem
Source: Int J Mol Sci. 2025 Sep 15;26(18):8988. doi: 10.3390/ijms26188988 (PMC12470040; doi:10.3390/ijms26188988)
Supplement: Supplementary file 1 [file ijms-26-08988-s001.zip]

Archive with 6 entries (6 files):
- Figure_S1.tiff
- File_S1-TMT_proteins_calculated_CCUG_70747.xlsx
- File_S2-STRING_analysis_Results.xlsx
- File_S3-Pathway_enrichment_analysis.xlsx
- File_S4_Proteomics_protocol.pdf
- Supplementary_tables.pdf
