# Supplementary material for: Insights into the Metabolic Adaptations of a Carbapenem-Resistant Klebsiella pneumoniae Strain on Exposure to Sublethal Concentrations of Ertapenem
Source: Int J Mol Sci. 2025 Sep 15;26(18):8988. doi: 10.3390/ijms26188988 (PMC12470040; doi:10.3390/ijms26188988)
Supplement: Supplementary file 1 [file ijms-26-08988-s001.zip › File_S1-TMT_proteins_calculated_CCUG_70747.xlsx]

## Sheet: CCUG 70747
Accession Number	Description	Coverage [%]	# Peptides	# PSMs	# Unique Peptides	MW [kDa]	Mean NAb	Mean 1/8 MIC	Mean 1/4 MIC	FC 1/8 MICvsNAb	Welch p-value1/8 MICvsNAb	FC 1/4 MICvsNAb	Welch p-value 1/4 MICvsNAb	FC 1/4 MIC vs 1/8 MIC	Welch p-value 1/4 MIC vs 1/8 MIC
WP_004143727.1	MULTISPECIES: stationary-phase-induced ribosome-associated protein [Enterobacterales]	59	2	2	2	5.3	0.399667	1.1945	1.851	2.98874	0.00272979	4.63136	0.000164924	1.5496	0.0205228
WP_004224493.1	MULTISPECIES: phenylacetate-CoA oxygenase subunit PaaI [Klebsiella]	18	4	4	4	27.9	0.382333	1.082	1.26433	2.82999	0.0120723	3.30689	5.97573e-05	1.16852	0.042164
WP_004224492.1	MULTISPECIES: 1,2-phenylacetyl-CoA epoxidase subunit B [Enterobacteriaceae]	57	4	7	4	10.9	0.444333	1.1085	1.211	2.49475	0.000361825	2.72543	0.00180913	1.09247	0.401196
WP_023302002.1	phenylacetate-CoA oxygenase/reductase subunit PaaK [Klebsiella pneumoniae]	32	12	16	12	39	0.529333	1.153	1.32133	2.17821	0.00531447	2.49622	8.53754e-06	1.146	0.0144365
WP_002921438.1	MULTISPECIES: C4-dicarboxylate transporter [Enterobacteriaceae]	6	3	3	3	45.3	0.508	1.175	1.26367	2.31299	0.00182551	2.48753	0.00222512	1.07546	0.0595439
WP_002910896.1	MULTISPECIES: YcgN family cysteine cluster protein [Enterobacterales]	18	2	2	2	17.2	0.664667	1.14	1.56833	1.71515	0.0561393	2.35958	0.0218199	1.37573	0.0560416
WP_023280306.1	L,D-transpeptidase [Klebsiella pneumoniae]	12	3	4	3	34.1	0.573333	1.0415	1.308	1.81657	0.000167854	2.2814	3.90261e-06	1.25588	0.00253359
WP_013263789.1	MULTISPECIES: subclass B1 metallo-beta-lactamase VIM-1 [Proteobacteria]	28	6	7	6	28	0.838667	0.5895	1.88833	-1.42267	0.00294808	2.25159	0.00015798	3.20328	3.02815e-06
WP_002917960.1	MULTISPECIES: galactarate dehydratase [Enterobacterales]	10	5	5	5	56.1	0.594333	0.956	1.30433	1.60852	0.0406256	2.19462	0.0043581	1.36437	0.0524099
WP_004148220.1	MULTISPECIES: 1,2-phenylacetyl-CoA epoxidase subunit A [Enterobacteriaceae]	35	10	13	10	38.9	0.639333	1.1775	1.37267	1.84176	0.0481099	2.14703	0.00144482	1.16575	0.163537
WP_019705815.1	LysM peptidoglycan-binding domain-containing protein [Klebsiella pneumoniae]	21	7	8	7	35.3	0.608	1.095	1.26567	1.80099	0.000922331	2.08169	8.41903e-05	1.15586	0.00255871
WP_004143718.1	MULTISPECIES: hypothetical protein [Enterobacterales]	33	2	2	2	6.2	0.507333	1.1745	1.03533	2.31505	0.213024	2.04074	0.000929801	-1.13442	0.818011
WP_000124850.1	MULTISPECIES: 50S ribosomal protein L20 [Bacteria]	33	5	8	5	13.5	0.646667	1.145	1.29967	1.77062	0.0632332	2.00979	0.0345162	1.13508	0.605625
WP_002909082.1	MULTISPECIES: lipoprotein [Enterobacterales]	14	3	4	3	17.4	0.629333	1.098	1.21767	1.7447	0.0119665	1.93485	0.00473511	1.10899	0.0560335
WP_110244503.1	carbon starvation induced protein CsiD [Klebsiella pneumoniae]	57	13	22	13	37.3	0.637	1.15	1.22567	1.80534	0.00198164	1.92412	9.53058e-07	1.0658	0.00495738
WP_002907763.1	MULTISPECIES: alkene reductase [Enterobacterales]	14	5	5	5	39.4	0.819667	1.312	1.531	1.60065	0.025953	1.86783	0.00691573	1.16692	0.0473168
WP_002915259.1	MULTISPECIES: L-serine ammonia-lyase [Enterobacterales]	13	6	6	5	48.5	0.633667	1.1265	1.17267	1.77775	0.00344004	1.8506	0.00317775	1.04098	0.502512
WP_023302381.1	2',3'-cyclic-nucleotide 2'-phosphodiesterase [Klebsiella pneumoniae]	20	11	11	11	70.5	0.807	0.9105	1.48533	1.12825	0.103768	1.84056	6.60694e-07	1.63134	0.0229737
WP_023301830.1	ABC transporter substrate-binding protein [Klebsiella pneumoniae]	62	17	23	17	39.5	0.717667	1.0385	1.313	1.44705	0.00190866	1.82954	2.21321e-05	1.26432	0.00282298
WP_002907918.1	MULTISPECIES: membrane protein [Enterobacterales]	11	2	2	2	18.1	0.574667	1.0805	1.03967	1.88022	0.0257696	1.80916	0.0176518	-1.03928	0.451182
WP_002915106.1	MULTISPECIES: RNA polymerase sigma factor RpoS [Enterobacterales]	34	8	13	8	37.9	0.669667	1.25	1.20967	1.8666	6.69759e-05	1.80637	1.93218e-05	-1.03334	0.0266357
WP_004185056.1	MULTISPECIES: ethanolamine utilization acetate kinase EutQ [Enterobacteriaceae]	29	6	7	6	25	0.613	1.1415	1.10067	1.86215	0.00390375	1.79554	0.000573995	-1.0371	0.302627
WP_002916849.1	MULTISPECIES: DUF1190 family protein [Enterobacterales]	45	7	7	7	23.4	0.694667	1.1665	1.227	1.67922	0.0200265	1.76631	2.10362e-05	1.05186	0.391691
WP_002914189.1	MULTISPECIES: multidrug efflux RND transporter periplasmic adaptor subunit OqxA [Enterobacterales]	38	14	17	14	42.4	0.708667	1.076	1.23867	1.51834	7.98052e-06	1.74788	0.000238399	1.15118	0.00892647
WP_002907759.1	MULTISPECIES: superoxide dismutase [Cu-Zn] SodC2 [Enterobacteriaceae]	34	4	8	4	17.7	0.79	0.9445	1.37667	1.19557	0.145475	1.74262	0.0162684	1.45756	0.0548536
WP_002889376.1	MULTISPECIES: ribonuclease HII [Enterobacteriaceae]	12	2	2	2	21.6	0.703	1.021	1.22	1.45235	0.0296442	1.73542	0.0474089	1.19491	0.390865
WP_001144069.1	MULTISPECIES: 30S ribosomal protein S21 [Bacteria]	39	3	6	3	8.5	0.709667	0.9635	1.21633	1.35768	0.154112	1.71395	0.0487294	1.26241	0.0463535
WP_004151997.1	MULTISPECIES: ethanolamine utilization microcompartment protein EutK [Enterobacterales]	29	4	5	4	17	0.764	1.104	1.30433	1.44503	0.00647503	1.70724	0.00128704	1.18146	0.00244327
WP_004152003.1	MULTISPECIES: aldehyde dehydrogenase EutE [Enterobacterales]	22	8	12	8	49	0.7	1.178	1.19267	1.68286	0.000245996	1.70381	4.52922e-05	1.01245	0.638152
WP_002923306.1	MULTISPECIES: 6-phospho-alpha-glucosidase [Enterobacteriaceae]	17	8	9	7	49.2	0.668333	1.169	1.13467	1.74913	0.00718394	1.69776	0.000581709	-1.03026	0.426353
WP_004157740.1	MULTISPECIES: iron uptake system protein EfeO [Enterobacterales]	17	6	7	6	41	0.731667	1.031	1.23567	1.40911	0.00764668	1.68884	1.0767e-05	1.19851	0.0391923
WP_023301626.1	phosphate acetyltransferase [Klebsiella pneumoniae]	14	4	4	4	35.6	0.695	1.139	1.17133	1.63885	0.00182008	1.68537	0.000640738	1.02839	0.583372
WP_004152644.1	MULTISPECIES: single-stranded DNA-binding protein [Enterobacteriaceae]	20	2	5	1	19.4	0.611	1.0185	1.02833	1.66694	0.0167243	1.68303	0.0222454	1.00965	0.805735
WP_002912948.1	MULTISPECIES: hypothetical protein [Enterobacterales]	25	5	5	5	29.2	0.726333	1.009	1.221	1.38917	0.00227903	1.68105	0.00032221	1.21011	0.0217376
WP_004900870.1	MULTISPECIES: tryptophan permease [Klebsiella]	4	2	2	2	44.6	1.08567	0.14	1.825	-7.75476	0.00171041	1.68099	0.000151008	13.0357	0.00387147
WP_023302039.1	peptide ABC transporter substrate-binding protein [Klebsiella pneumoniae]	12	5	5	5	59.6	0.752667	1.079	1.262	1.43357	0.00308691	1.67671	0.00241383	1.1696	0.0782336
WP_020802835.1	DUF523 domain-containing protein [Klebsiella pneumoniae]	20	2	2	2	17.9	0.728667	1.0645	1.21133	1.46089	0.23782	1.6624	0.0049577	1.13794	0.538712
WP_002898195.1	MULTISPECIES: L,D-transpeptidase [Enterobacteriaceae]	6	3	3	3	65.5	0.844333	1.086	1.403	1.28622	0.041963	1.66167	0.0212544	1.2919	0.0796749
WP_023301761.1	U32 family peptidase [Klebsiella pneumoniae]	7	2	2	2	51.1	0.765	1.3385	1.27067	1.74967	0.0222441	1.661	0.000448736	-1.05338	0.539121
WP_004174759.1	amino acid ABC transporter substrate-binding protein [Klebsiella pneumoniae]	8	2	2	2	27.5	0.815333	1.0405	1.342	1.27617	0.0147579	1.64595	2.59532e-05	1.28976	0.029956
WP_002914339.1	MULTISPECIES: multidrug export protein EmrA [Enterobacterales]	15	4	4	4	42.6	0.787333	0.9375	1.28433	1.19073	0.020687	1.63124	0.000812258	1.36996	0.00699657
WP_004184243.1	MULTISPECIES: ABC transporter ATP-binding protein [Enterobacteriaceae]	5	2	2	2	36.5	0.678667	1.008	1.096	1.48527	0.000394706	1.61493	0.00696785	1.0873	0.265138
WP_023301892.1	polyphosphate kinase 2 [Klebsiella pneumoniae]	22	6	6	6	31.4	0.740667	1.0495	1.181	1.41697	0.0352421	1.59451	0.0162783	1.1253	0.0320436
WP_004144787.1	MULTISPECIES: nucleoside permease [Enterobacteriaceae]	5	2	2	2	46.2	0.767667	1	1.175	1.30265	0.0655869	1.53061	0.0140877	1.175	0.202973
WP_004174905.1	MULTISPECIES: ethanolamine utilization microcompartment protein EutL [Enterobacteriaceae]	20	3	4	3	22.7	0.743	1.1575	1.13667	1.55787	0.000979026	1.52983	0.000688882	-1.01833	0.53624
WP_002885659.1	MULTISPECIES: RNA-binding protein Hfq [Enterobacterales]	22	2	6	2	11	0.755667	1.091	1.15133	1.44376	0.0511147	1.5236	0.001314	1.0553	0.454018
WP_004174538.1	MULTISPECIES: N-acetylmuramoyl-L-alanine amidase [Enterobacterales]	19	8	10	8	45.4	0.777667	1.048	1.18133	1.34762	0.00249011	1.51907	0.000763333	1.12723	0.0522849
WP_002907788.1	MULTISPECIES: cyclopropane fatty acyl phospholipid synthase [Enterobacteriaceae]	23	9	9	9	44.1	0.746333	1.0785	1.13233	1.44506	0.000167257	1.5172	8.09251e-06	1.04992	0.0158841
WP_023302082.1	oxidoreductase [Klebsiella pneumoniae]	10	2	2	2	35.6	0.751	1.0735	1.11333	1.42943	0.00366451	1.48247	0.00290848	1.03711	0.553009
WP_002917895.1	MULTISPECIES: serine/threonine transporter SstT [Enterobacterales]	10	4	8	4	43.5	0.814333	1.1285	1.20667	1.3858	0.105872	1.48178	0.00916459	1.06927	0.420425
WP_004213201.1	MULTISPECIES: ethanolamine utilization cob(I)yrinic acid a,c-diamide adenosyltransferase EutT [Klebsiella]	27	4	5	4	29.9	0.783333	1.1615	1.15467	1.48277	0.00225464	1.47404	0.00211781	-1.00592	0.874381
WP_004145881.1	MULTISPECIES: lipoprotein, PulS/OutS family [Enterobacterales]	17	2	2	2	13.6	0.798	1.034	1.17267	1.29574	0.150441	1.46951	0.00705021	1.13411	0.337076
WP_004185054.1	ethanolamine utilization ethanol dehydrogenase EutG [Klebsiella pneumoniae]	27	7	7	7	41.4	0.732667	1.0815	1.075	1.47611	0.00397597	1.46724	0.00361348	-1.00605	0.77391
WP_023302396.1	5-dehydro-2-deoxygluconokinase [Klebsiella pneumoniae]	5	2	2	2	70.7	0.81	1.1435	1.18433	1.41173	0.0133308	1.46214	0.00290181	1.03571	0.326432
WP_004150801.1	MULTISPECIES: 23S rRNA pseudouridine(2457) synthase RluE [Enterobacterales]	13	3	3	3	24.7	0.752333	0.9985	1.1	1.3272	0.110849	1.46212	0.0513398	1.10165	0.399949
WP_004146111.1	MULTISPECIES: DUF2164 domain-containing protein [Enterobacteriaceae]	24	2	3	2	9.4	0.910333	1.295	1.327	1.42256	0.0259837	1.45771	0.024086	1.02471	0.85092
WP_002922420.1	MULTISPECIES: alpha-hydroxy-acid oxidizing enzyme [Enterobacterales]	14	5	5	5	43	0.789	1.2235	1.14967	1.5507	0.00417121	1.45712	0.0157129	-1.06422	0.443573
WP_002919257.1	MULTISPECIES: 30S ribosomal protein S11 [Enterobacterales]	33	4	11	4	13.9	0.81	1.063	1.179	1.31235	0.0726188	1.45556	0.0396331	1.10913	0.443925
WP_002913894.1	MULTISPECIES: bifunctional tRNA (adenosine(37)-C2)-methyltransferase TrmG/ribosomal RNA large subunit methyltransferase RlmN [Enterobacterales]	16	6	6	6	43.3	0.783	1.106	1.13267	1.41252	0.020296	1.44657	0.0106761	1.02411	0.414383
WP_023301627.1	ethanolamine ammonia-lyase subunit EutB [Klebsiella pneumoniae]	40	15	18	15	49.5	0.749333	1.1405	1.08333	1.52202	0.00273068	1.44573	0.000223963	-1.05277	0.0921573
WP_002914063.1	MULTISPECIES: GTPase Era [Enterobacterales]	11	4	4	4	33.9	0.787	1.0485	1.13133	1.33227	0.0224712	1.43753	0.0148275	1.079	0.115411
WP_002922459.1	MULTISPECIES: divergent polysaccharide deacetylase family protein [Enterobacterales]	5	2	3	2	34.9	0.812333	0.9565	1.16633	1.17747	0.0111996	1.43578	0.000563264	1.21938	0.0142142
WP_009309014.1	MULTISPECIES: heat shock protein HslJ [Enterobacteriaceae]	20	2	2	2	15.7	0.773333	1.0595	1.11033	1.37004	0.0484346	1.43578	0.000507536	1.04798	0.498146
WP_110244398.1	sulfate adenylyltransferase subunit CysD [Klebsiella pneumoniae]	22	5	5	5	35.2	0.755333	1.0335	1.084	1.36827	0.00982042	1.43513	0.00567786	1.04886	0.477401
WP_004150074.1	MULTISPECIES: sn-glycerol-3-phosphate import ATP-binding protein UgpC [Enterobacterales]	12	4	5	4	39.7	0.74	1.0755	1.059	1.45338	0.00276132	1.43108	0.00176923	-1.01558	0.635849
WP_002886707.1	MULTISPECIES: DUF1107 domain-containing protein [Bacteria]	25	2	2	2	8	0.766667	1.022	1.09667	1.33304	0.329367	1.43043	0.00070583	1.07306	0.696697
WP_002892597.1	MULTISPECIES: LacI family transcriptional regulator [Enterobacterales]	23	7	7	7	33.1	0.838667	0.9785	1.199	1.16673	0.182417	1.42965	1.50352e-05	1.22534	0.131897
WP_002920510.1	MULTISPECIES: DUF1471 domain-containing protein [Enterobacterales]	36	4	7	4	9.6	0.775333	0.8725	1.10267	1.12532	0.114901	1.42218	0.0311328	1.2638	0.097289
WP_023302003.1	phenylacetic acid degradation bifunctional protein PaaZ [Klebsiella pneumoniae]	29	14	26	14	72.9	0.797	1.052	1.13133	1.31995	0.000532773	1.41949	9.3793e-05	1.07541	0.0094058
WP_002921929.1	MULTISPECIES: DUF3053 domain-containing protein [Enterobacterales]	15	3	3	3	25.5	0.885	1.1145	1.25333	1.25932	0.00166336	1.4162	0.000130772	1.12457	0.0133637
WP_000387720.1	MULTISPECIES: ethanolamine utilization microcompartment protein EutM [Gammaproteobacteria]	43	4	9	4	9.8	0.756667	1.105	1.071	1.46035	0.116251	1.41542	0.000378161	-1.03175	0.788862
WP_023301508.1	MFS transporter [Klebsiella pneumoniae]	5	2	2	2	55.8	0.742667	1.001	1.05033	1.34785	0.010993	1.41427	0.00706317	1.04928	0.355789
WP_002913892.1	MULTISPECIES: 4-hydroxy-3-methylbut-2-en-1-yl diphosphate synthase (flavodoxin) [Enterobacterales]	62	20	29	20	40.7	0.764333	1.034	1.08067	1.35281	0.0169852	1.41387	0.0156558	1.04513	0.247535
WP_002894357.1	MULTISPECIES: 1,2-dihydroxy-3-keto-5-methylthiopentene dioxygenase [Enterobacterales]	23	3	3	3	20.3	0.817	1.124	1.152	1.37576	0.0299041	1.41004	0.0199169	1.02491	0.793555
WP_002892267.1	MULTISPECIES: multifunctional acyl-CoA thioesterase I/protease I/lysophospholipase L1 [Enterobacteriaceae]	22	3	3	3	23.5	0.852333	1.142	1.197	1.33985	0.0365654	1.40438	0.000458911	1.04816	0.191601
WP_002888559.1	MULTISPECIES: peptidoglycan glycosyltransferase FtsI [Enterobacterales]	22	10	11	10	64	0.846	1.1075	1.18533	1.3091	0.0665565	1.4011	0.00442911	1.07028	0.276668
WP_024622631.1	beta-galactosidase [Klebsiella pneumoniae]	6	6	6	4	117.7	0.920333	1.2605	1.28733	1.36961	0.0608629	1.39877	0.000970979	1.02129	0.658951
WP_004142489.1	MULTISPECIES: oxygen-dependent choline dehydrogenase [Klebsiella]	19	7	7	7	61.5	0.781667	1.0685	1.08967	1.36695	0.00280283	1.39403	0.000855307	1.01981	0.558909
WP_004143685.1	MULTISPECIES: pyrroloquinoline quinone biosynthesis protein C [Enterobacterales]	14	3	4	3	29	0.814333	1.0665	1.12867	1.30966	0.0529904	1.386	0.000132415	1.05829	0.303989
WP_004176884.1	MULTISPECIES: ribonuclease I [Enterobacterales]	9	3	3	3	29.1	0.792333	1.031	1.09467	1.30122	0.0679977	1.38157	0.0273172	1.06175	0.337676
WP_023302001.1	2,3-dehydroadipyl-CoA hydratase [Klebsiella pneumoniae]	15	3	4	3	27.4	0.81	0.9465	1.11867	1.16852	0.0693695	1.38107	0.00706883	1.1819	0.0167323
WP_004151749.1	MULTISPECIES: maltose operon protein MalM [Enterobacterales]	23	7	11	7	32	0.776	0.935	1.07167	1.2049	0.00249168	1.38101	6.4479e-05	1.14617	0.00102735
WP_004174133.1	MULTISPECIES: mannonate dehydratase [Enterobacteriaceae]	14	4	4	4	40.5	0.796667	1.0545	1.097	1.32364	0.0310855	1.37699	0.0164808	1.0403	0.363969
WP_023301693.1	cell division protein DedD [Klebsiella pneumoniae]	14	3	3	3	23.6	0.735333	1.0665	1.009	1.45036	0.125059	1.37217	0.00161456	-1.05699	0.612662
WP_002888321.1	MULTISPECIES: bis(5'-nucleosyl)-tetraphosphatase (symmetrical) [Enterobacterales]	12	4	4	4	31.6	0.862333	1.1055	1.18233	1.28199	0.0330274	1.37109	0.00054289	1.0695	0.156639
WP_110244342.1	pyrroloquinoline quinone biosynthesis protein PqqB [Klebsiella pneumoniae]	9	2	3	2	33.4	0.923	1.2525	1.26433	1.35699	0.117716	1.36981	0.0133206	1.00945	0.925784
WP_004174227.1	MULTISPECIES: putrescine aminotransferase [Enterobacteriaceae]	20	9	14	9	49.5	0.791	1.0415	1.082	1.31669	0.00395406	1.36789	0.000220858	1.03889	0.162142
WP_004147894.1	MULTISPECIES: phosphate starvation-inducible protein PhoH [Enterobacterales]	14	5	5	5	39	0.793333	0.987	1.07767	1.24412	0.0148322	1.3584	0.00293559	1.09186	0.12714
WP_004152388.1	MULTISPECIES: hypothetical protein [Enterobacteriaceae]	21	2	3	2	21.1	0.715667	0.872	0.971667	1.21844	0.239756	1.35771	0.0488407	1.1143	0.446311
WP_024622739.1	phosphoenolpyruvate carboxykinase (ATP) [Klebsiella pneumoniae]	38	17	33	15	59.3	0.804	1.0675	1.09067	1.32774	0.000822058	1.35655	0.000772292	1.0217	0.0048252
WP_023342862.1	3-hydroxyacyl-CoA dehydrogenase PaaC [Klebsiella pneumoniae]	31	10	14	10	50.9	0.791667	0.9615	1.07133	1.21453	0.00223683	1.35326	0.000127671	1.11423	0.00145328
WP_004149807.1	MULTISPECIES: S-adenosylmethionine synthase [Enterobacterales]	36	13	16	13	41.9	0.762	1.165	1.031	1.52887	0.0011617	1.35302	0.0029847	-1.12997	0.0606962
WP_004140117.1	MULTISPECIES: 2-(1,2-epoxy-1,2-dihydrophenyl)acetyl-CoA isomerase [Enterobacterales]	42	9	9	9	28.1	0.79	1.0275	1.06733	1.30063	0.0487339	1.35105	0.013536	1.03877	0.524087
WP_004185951.1	MULTISPECIES: carboxypeptidase/penicillin-binding protein 1A [Enterobacteriaceae]	13	9	9	9	93.4	0.866667	0.977	1.166	1.12731	0.309855	1.34538	0.001662	1.19345	0.219501
WP_004222447.1	MULTISPECIES: 4-hydroxyphenylacetate permease [Klebsiella]	7	3	3	3	49.8	0.887	0.8915	1.192	1.00507	0.91617	1.34386	4.83205e-05	1.33707	0.0518558
WP_085955639.1	SIS domain-containing protein [Klebsiella pneumoniae]	9	3	4	3	39.3	0.856	1.121	1.14733	1.30958	0.00778502	1.34034	0.00036454	1.02349	0.496334
WP_004174901.1	MULTISPECIES: ethanolamine ammonia-lyase subunit EutC [Enterobacteriaceae]	25	9	10	9	32.1	0.812333	1.127	1.08767	1.38736	0.000671686	1.33894	5.87751e-05	-1.03616	0.037575
WP_019704982.1	dienelactone hydrolase family protein [Klebsiella pneumoniae]	6	2	3	2	32.6	0.808333	1.056	1.077	1.30639	0.0115906	1.33237	0.00543577	1.01989	0.62777
WP_024622928.1	cell division protein DamX [Klebsiella pneumoniae]	23	9	19	9	45.7	0.824	1.0575	1.095	1.28337	0.0425235	1.32888	0.0403195	1.03546	0.44327
WP_110244418.1	HTH-type transcriptional regulator MalT [Klebsiella pneumoniae]	16	12	12	12	103	0.893667	1.116	1.18733	1.24879	0.00475329	1.32861	0.00272085	1.06392	0.000811896
WP_002911599.1	MULTISPECIES: protein MtfA [Enterobacterales]	12	3	3	3	30.2	0.921333	1.172	1.221	1.27207	0.0155147	1.32525	0.0350527	1.04181	0.65991
WP_004151445.1	MULTISPECIES: L-serine ammonia-lyase [Enterobacterales]	31	12	15	11	49	0.899333	1.1285	1.19067	1.25482	0.0341993	1.32394	0.0125459	1.05509	0.26169
WP_004175817.1	MULTISPECIES: diguanylate cyclase [Enterobacteriaceae]	11	2	2	2	18.3	0.883667	1.16	1.16933	1.31271	0.0565689	1.32327	0.00452984	1.00805	0.909262
WP_004197367.1	MULTISPECIES: bbp17 [Klebsiella]	4	2	2	2	36.8	0.926333	1.0605	1.22367	1.14484	0.248385	1.32098	0.00586384	1.15386	0.226198
WP_004900541.1	MULTISPECIES: aminomethyl-transferring glycine dehydrogenase [Enterobacteriaceae]	29	21	33	21	104.5	0.828667	1.081	1.085	1.30451	0.0164948	1.30933	1.00105e-05	1.0037	0.854157
WP_004178018.1	MULTISPECIES: alpha-galactosidase [Enterobacterales]	15	9	11	9	79.9	0.888	1.1655	1.162	1.3125	0.000207625	1.30856	0.00658005	0.996997	0.909139
WP_023302059.1	YeaH/YhbH family protein [Klebsiella pneumoniae]	40	14	21	14	49.3	0.799	1.045	1.04367	1.30788	0.00961771	1.30622	0.00182961	0.998724	0.944955
WP_004178775.1	MULTISPECIES: copper-exporting P-type ATPase CopA [Enterobacteriaceae]	15	10	13	10	87.8	0.866	1.0025	1.131	1.15762	0.0745996	1.306	0.0023803	1.12818	0.146046
WP_004174108.1	MULTISPECIES: protein-methionine-sulfoxide reductase catalytic subunit MsrP [Enterobacterales]	32	9	12	9	37.1	0.853667	1.102	1.10667	1.2909	0.000227384	1.29637	0.000421882	1.00423	0.82814
WP_024622915.1	maturase [Klebsiella pneumoniae]	7	4	5	4	54.7	0.825	0.9905	1.069	1.20061	0.020991	1.29576	0.00310861	1.07925	0.0911701
WP_002922956.1	MULTISPECIES: glycoside hydrolase [Enterobacterales]	17	8	8	8	51.8	0.842333	1.0205	1.09067	1.21152	0.0031951	1.29482	0.000455748	1.06876	0.0395841
WP_002903726.1	MULTISPECIES: fructuronate reductase [Enterobacteriaceae]	6	2	2	1	53.2	1.09467	1.543	1.417	1.40956	0.0033527	1.29446	0.0444643	-1.08892	0.305418
WP_004151699.1	MULTISPECIES: urocanate hydratase [Enterobacteriaceae]	37	16	25	16	61.5	0.772333	1.129	0.999333	1.4618	0.000300208	1.29391	0.00655815	-1.12975	0.0550659
WP_004177973.1	MULTISPECIES: metal-binding protein ZinT [Enterobacterales]	9	2	2	2	24.5	0.988	1.167	1.27833	1.18117	0.0854776	1.29386	0.00695436	1.0954	0.187936
WP_002888347.1	MULTISPECIES: citrate lyase holo-[acyl-carrier protein] synthase [Enterobacterales]	9	2	2	2	20.1	0.901333	1.1645	1.16367	1.29197	0.0482347	1.29105	0.0351287	0.999284	0.951167
WP_002910889.1	MULTISPECIES: SpoVR family protein [Enterobacterales]	12	7	9	7	60.5	0.827333	1.063	1.06767	1.28485	0.000147609	1.29049	0.0156529	1.00439	0.937965
WP_020803996.1	phenylacetate--CoA ligase [Klebsiella pneumoniae]	34	14	18	14	49	0.883	0.9895	1.13733	1.12061	0.00865817	1.28803	0.000640875	1.1494	0.0184496
WP_002901246.1	MULTISPECIES: peptide-methionine (R)-S-oxide reductase [Enterobacterales]	15	2	4	2	15.3	0.84	1.0655	1.07967	1.26845	0.0287144	1.28532	0.0212338	1.0133	0.851306
WP_004147090.1	MULTISPECIES: aromatic amino acid transporter AroP [Enterobacterales]	6	3	4	3	49.5	0.819333	1.0015	1.05233	1.22234	0.023876	1.28438	0.0113426	1.05076	0.336863
WP_002889716.1	MULTISPECIES: NADH:ubiquinone reductase (Na(+)-transporting) subunit D [Enterobacterales]	7	2	2	2	23	0.726667	0.978	0.931333	1.34587	0.0190362	1.28165	0.0273668	-1.05011	0.447946
WP_021440321.1	MULTISPECIES: RidA family protein [Klebsiella]	20	2	3	2	13	0.806667	1.159	1.033	1.43678	0.0049836	1.28058	0.00397596	-1.12197	0.0194363
WP_023302219.1	gfo/Idh/MocA family oxidoreductase [Klebsiella pneumoniae]	22	7	8	7	37.8	0.872	0.999	1.11467	1.14564	0.061371	1.27829	0.016631	1.11578	0.00358689
WP_020801664.1	porin OmpC [Klebsiella pneumoniae]	40	13	34	11	40	0.937	0.9775	1.19533	1.04322	0.681624	1.2757	0.0528772	1.22285	0.138674
WP_023301447.1	cellulose biosynthesis protein BcsG [Klebsiella pneumoniae]	7	4	6	4	61.5	0.834667	1.1405	1.06433	1.36641	0.0211282	1.27516	0.00283384	-1.07156	0.270524
WP_002895874.1	MULTISPECIES: protein-tyrosine-phosphatase [Enterobacterales]	26	6	6	6	28.5	0.825667	0.994	1.052	1.20388	0.0189882	1.27412	0.0108427	1.05835	0.0872481
WP_002895066.1	MULTISPECIES: Tol-Pal system protein TolB [Enterobacterales]	48	15	31	15	45.9	0.858	1.058	1.093	1.2331	0.00568178	1.27389	0.000402686	1.03308	0.11848
WP_110244416.1	RNA-binding transcriptional accessory protein [Klebsiella pneumoniae]	36	24	25	24	85	0.852667	0.975	1.086	1.14347	0.0447622	1.27365	0.0119313	1.11385	0.00749552
WP_023302218.1	myo-inositol 2-dehydrogenase [Klebsiella pneumoniae]	12	3	3	3	36.1	0.831667	1.0245	1.059	1.23186	0.0383669	1.27335	0.00351527	1.03367	0.341427
WP_002894467.1	MULTISPECIES: lipoyl synthase [Enterobacterales]	27	8	10	8	36.1	0.822667	1.048	1.045	1.27391	0.00602046	1.27026	0.00277911	0.997137	0.919953
WP_002887473.1	MULTISPECIES: 4-hydroxyphenylacetate 3-monooxygenase, oxygenase component [Enterobacterales]	43	19	31	19	58.8	0.901667	0.948	1.14433	1.05139	0.00237463	1.26913	0.000727174	1.2071	0.00270154
WP_002903384.1	MULTISPECIES: DUF1471 domain-containing protein [Enterobacterales]	30	8	12	8	33.9	0.863	1.077	1.094	1.24797	0.0327578	1.26767	0.0117852	1.01578	0.731304
WP_002914084.1	MULTISPECIES: autonomous glycyl radical cofactor GrcA [Enterobacterales]	70	9	23	7	14.2	0.809333	1.1735	1.025	1.44996	0.00811166	1.26647	0.0232892	-1.14488	0.0084921
WP_002439184.1	MULTISPECIES: cold-shock protein CspE [Enterobacteriaceae]	42	3	7	3	7.4	0.755667	0.89	0.956	1.17777	0.0328861	1.26511	0.00892873	1.07416	0.227436
WP_002916482.1	MULTISPECIES: 2-octaprenyl-6-methoxyphenyl hydroxylase [Enterobacteriaceae]	25	7	7	7	42.1	0.851	1.0235	1.07633	1.2027	0.135802	1.26479	0.000488865	1.05162	0.472613
WP_002889054.1	MULTISPECIES: type II secretion system protein GspG [Enterobacterales]	22	2	2	2	15.4	0.923	1.121	1.16333	1.21452	0.0108691	1.26038	0.00384873	1.03776	0.323577
WP_004181281.1	MULTISPECIES: ABC transporter permease [Enterobacteriaceae]	6	2	2	2	43.3	0.876	1.0375	1.104	1.18436	0.10017	1.26027	0.000758051	1.0641	0.307731
WP_004145325.1	MULTISPECIES: large conductance mechanosensitive channel protein MscL [Enterobacterales]	12	2	3	2	15.1	0.900333	1.2185	1.133	1.35339	0.00371486	1.25842	0.00149523	-1.07546	0.130715
WP_023342965.1	bifunctional UDP-sugar hydrolase/5'-nucleotidase [Klebsiella pneumoniae]	25	11	11	11	60.5	0.874	1.0225	1.097	1.16991	0.00893438	1.25515	0.000901911	1.07286	0.031795
WP_004181094.1	MULTISPECIES: sulfate adenylyltransferase subunit CysN [Enterobacteriaceae]	18	8	8	8	52.5	0.901	1.123	1.12933	1.24639	0.0268705	1.25342	0.0270426	1.00564	0.936009
WP_002885500.1	MULTISPECIES: EF-P beta-lysylation protein EpmB [Enterobacterales]	8	3	3	3	38.6	0.863	1.045	1.08167	1.21089	0.204806	1.25338	0.0276865	1.03509	0.725607
WP_024622813.1	2-keto-3-deoxy-L-rhamnonate aldolase [Klebsiella pneumoniae]	11	3	4	3	28.9	0.784333	0.9665	0.982667	1.23226	0.210831	1.25287	0.012023	1.01673	0.84426
WP_004179357.1	MULTISPECIES: manganese catalase family protein [Enterobacterales]	28	6	9	6	31.5	0.898	1.1625	1.12433	1.29454	0.0420292	1.25204	0.00631267	-1.03395	0.580711
WP_002884359.1	MULTISPECIES: bifunctional phosphoribosylaminoimidazolecarboxamide formyltransferase/IMP cyclohydrolase [Enterobacterales]	59	24	33	24	57.2	0.904667	0.9775	1.13067	1.08051	0.134412	1.24982	0.00700526	1.15669	0.0287644
WP_002917723.1	MULTISPECIES: autoinducer-2 (AI-2) modifying protein LsrG [Enterobacteriaceae]	19	2	2	2	11.5	0.855	0.982	1.067	1.14854	0.0876719	1.24795	0.0176648	1.08656	0.221501
WP_004177782.1	MULTISPECIES: proline/glycine betaine transporter ProP [Enterobacteriaceae]	13	6	9	6	54.7	0.909333	1.096	1.132	1.20528	0.0485661	1.24487	0.0388706	1.03285	0.333519
WP_004141101.1	MULTISPECIES: non-heme ferritin [Enterobacterales]	25	4	11	4	19.2	0.857333	1.111	1.067	1.29588	0.00120264	1.24456	0.00261653	-1.04124	0.138536
WP_023301911.1	MULTISPECIES: FAD-NAD(P)-binding protein [Klebsiella]	15	8	10	8	60.2	0.841	1.0385	1.04667	1.23484	0.0328516	1.24455	0.00018137	1.00786	0.731803
WP_004142667.1	MULTISPECIES: gfo/Idh/MocA family oxidoreductase [Enterobacteriaceae]	38	12	14	12	42.7	0.879333	1.0455	1.09333	1.18897	0.00554345	1.24337	0.0012166	1.04575	0.129652
WP_002919794.1	MULTISPECIES: 50S ribosomal protein L4 [Enterobacterales]	44	8	17	8	22.1	0.811667	0.9285	1.009	1.14394	0.326708	1.24312	0.0207657	1.0867	0.484592
WP_002911418.1	MULTISPECIES: formate-dependent phosphoribosylglycinamide formyltransferase [Enterobacterales]	27	10	14	10	42	0.888	1.041	1.10333	1.1723	0.0666281	1.24249	0.000267045	1.05988	0.180908
WP_002913421.1	MULTISPECIES: divalent metal cation transporter [Enterobacterales]	5	3	5	3	44.2	0.99	1.1055	1.227	1.11667	0.267319	1.23939	0.0128596	1.10991	0.244282
WP_110244343.1	DNA-binding response regulator [Klebsiella pneumoniae]	16	4	6	4	28.1	0.767	0.9325	0.95	1.21578	0.209951	1.23859	0.0187725	1.01877	0.843727
WP_002901234.1	MULTISPECIES: PrkA family serine protein kinase [Enterobacterales]	38	22	48	22	74.3	0.843	1.071	1.04367	1.27046	0.00439745	1.23804	0.00842284	-1.02619	0.322019
WP_002908370.1	MULTISPECIES: VOC family protein [Enterobacterales]	41	3	3	3	13.8	0.757333	1.0405	0.937333	1.3739	0.00262207	1.23768	0.00774001	-1.11006	0.0687916
WP_004177424.1	MULTISPECIES: L-arabinose isomerase [Enterobacteriaceae]	10	5	5	5	55.8	0.878333	1.1455	1.086	1.30417	0.0665368	1.23643	0.00356169	-1.05479	0.274839
WP_023288006.1	MULTISPECIES: urease accessory protein UreG [Klebsiella]	25	4	4	4	22	0.944333	1.1415	1.16633	1.20879	0.0297893	1.23509	0.00374229	1.02176	0.591321
WP_023302342.1	hypothetical protein [Klebsiella pneumoniae]	9	4	5	4	67.1	1.085	1.068	1.338	-1.01592	0.871278	1.23318	0.0235252	1.25281	0.16104
WP_009308193.1	MULTISPECIES: deoxyribodipyrimidine photo-lyase [Klebsiella]	17	8	11	8	54.1	0.947333	1.088	1.168	1.14849	0.20694	1.23293	0.0017775	1.07353	0.370314
WP_023302300.1	MULTISPECIES: ATP-dependent helicase HrpB [Klebsiella]	7	5	5	5	88.6	0.773	0.98	0.952667	1.26779	0.00255742	1.23243	0.00353359	-1.02869	0.380013
WP_002891807.1	MULTISPECIES: ATP-dependent Clp protease ATP-binding subunit ClpX [Enterobacterales]	29	10	14	10	46.3	0.876	1.072	1.079	1.22374	0.0055696	1.23174	0.0141458	1.00653	0.896813
WP_004143930.1	MULTISPECIES: precorrin-3B C(17)-methyltransferase [Enterobacteriaceae]	16	4	6	4	25.7	0.835333	1.1	1.02733	1.31684	0.0108967	1.22985	0.00647868	-1.07073	0.0687155
WP_004144860.1	MULTISPECIES: DUF1090 domain-containing protein [Enterobacterales]	26	4	6	4	14.1	0.827667	0.8795	1.01667	1.06263	0.607506	1.22835	0.0404328	1.15596	0.303
WP_004149616.1	MULTISPECIES: amino-acid N-acetyltransferase [Enterobacterales]	10	5	7	5	49.4	0.868	1.087	1.06567	1.2523	0.0127495	1.22773	0.0149558	-1.02002	0.632173
WP_004146224.1	MULTISPECIES: thiol:disulfide interchange protein DsbA [Enterobacterales]	43	7	12	7	22.9	0.860667	1.0125	1.05567	1.17641	0.0222158	1.22657	0.0182054	1.04263	0.282362
WP_002915158.1	MULTISPECIES: adenylyl-sulfate kinase [Enterobacterales]	13	2	2	2	22.5	1.08533	1.1815	1.327	1.08861	0.403826	1.22267	0.00224566	1.12315	0.296351
WP_024622977.1	carbon starvation protein A [Klebsiella pneumoniae]	5	3	4	3	77.2	0.839667	0.832	1.023	-1.00921	0.899833	1.21834	0.0389843	1.22957	0.0382009
WP_002892026.1	MULTISPECIES: membrane protein [Enterobacterales]	23	3	3	3	18.4	0.955667	1.0345	1.164	1.08249	0.175825	1.218	0.017186	1.12518	0.0783533
WP_023301409.1	glucosamine-6-phosphate deaminase [Klebsiella pneumoniae]	12	3	3	3	26.1	0.9	1.0655	1.096	1.18389	0.0280709	1.21778	0.0233529	1.02863	0.471963
WP_002892208.1	MULTISPECIES: HTH-type transcriptional regulator CueR [Enterobacterales]	15	2	3	2	15.3	0.974667	1.103	1.18567	1.13167	0.0682177	1.21648	0.0213582	1.07495	0.226696
WP_016946774.1	MULTISPECIES: glutamine amidotransferase [Klebsiella]	11	2	2	2	26.9	1.08867	1.1115	1.32367	1.02097	0.945735	1.21586	0.0300375	1.19088	0.417154
WP_002919748.1	MULTISPECIES: 50S ribosomal protein L14 [Bacteria]	63	8	19	8	13.5	0.859	1.0295	1.03767	1.19849	0.203839	1.20799	0.00424729	1.00793	0.911034
WP_002887965.1	MULTISPECIES: 30S ribosomal protein S20 [Enterobacterales]	34	3	7	3	9.7	0.837333	1.004	1.01067	1.19904	0.0875041	1.20701	0.0417751	1.00664	0.928656
WP_023302151.1	MULTISPECIES: EAL domain-containing protein [Klebsiella]	20	8	8	8	45.3	0.828	1.048	0.998667	1.2657	4.3984e-05	1.20612	1.21339e-05	-1.0494	0.00466996
WP_002915223.1	MULTISPECIES: glucarate dehydratase [Enterobacterales]	44	15	22	14	49	0.914667	0.977	1.10267	1.06815	0.0117854	1.20554	0.000712778	1.12863	0.00976236
WP_024623066.1	tRNA pseudouridine(55) synthase TruB [Klebsiella pneumoniae]	5	2	2	2	34.8	0.964	1.032	1.162	1.07054	0.379771	1.20539	0.0385616	1.12597	0.210283
WP_023302284.1	MULTISPECIES: 4-aminobutyrate--2-oxoglutarate transaminase [Klebsiella]	45	14	36	14	45.5	0.879333	1.012	1.05967	1.15087	0.0375651	1.20508	8.54445e-05	1.0471	0.115212
WP_004214268.1	MULTISPECIES: sulfurtransferase [Enterobacteriaceae]	29	10	13	10	47.9	0.945333	0.876	1.138	-1.07915	0.195608	1.20381	0.0261972	1.29909	0.0108734
WP_023301503.1	glycine cleavage system aminomethyltransferase GcvT [Klebsiella pneumoniae]	39	12	19	12	39.8	0.891667	1.0705	1.07333	1.20056	0.0442409	1.20374	0.000705499	1.00265	0.917482
WP_110244339.1	dipeptide/tripeptide permease DtpA [Klebsiella pneumoniae]	5	2	2	2	54	0.82	1.028	0.986333	1.25366	0.0578822	1.20285	0.0397408	-1.04224	0.522292
WP_004151578.1	MULTISPECIES: 3-oxoadipyl-CoA thiolase [Enterobacterales]	47	14	18	13	42.1	0.961	0.97	1.15467	1.00937	0.637009	1.20153	0.00383387	1.19038	0.0122344
WP_024622971.1	amino acid deaminase [Klebsiella pneumoniae]	5	2	2	2	44	0.939667	1.1215	1.128	1.19351	0.144984	1.20043	0.0542926	1.0058	0.93021
WP_002889793.1	MULTISPECIES: Crl family RNA polymerase assembly factor [Enterobacteriaceae]	49	6	11	6	15.5	0.867	1.0875	1.04	1.25433	0.0263756	1.19954	0.00141199	-1.04567	0.311733
WP_023302458.1	sigma-54-dependent transcriptional regulator [Klebsiella pneumoniae]	7	6	7	6	103.8	0.852333	0.9675	1.021	1.13512	0.0474984	1.19789	0.00374433	1.0553	0.225882
WP_002914291.1	MULTISPECIES: DUF2002 family protein [Enterobacterales]	27	3	4	3	13.6	0.869	0.973	1.04067	1.11968	0.0985645	1.19755	0.03176	1.06954	0.0569556
WP_002913200.1	MULTISPECIES: dihydroneopterin triphosphate 2'-epimerase [Enterobacterales]	36	5	9	5	14	0.926333	1.075	1.10833	1.16049	0.0560178	1.19647	0.0291725	1.03101	0.383484
WP_002888320.1	MULTISPECIES: type 3 dihydrofolate reductase [Enterobacterales]	28	4	5	4	18	0.854	0.9565	1.02133	1.12002	0.24295	1.19594	0.047433	1.06778	0.439713
WP_004147345.1	multidrug ABC transporter permease/ATP-binding protein [Klebsiella pneumoniae]	7	2	2	2	65.2	0.859333	1.0535	1.02567	1.22595	0.0625072	1.19356	0.0200176	-1.02714	0.667396
WP_004143835.1	MULTISPECIES: HlyD family secretion protein [Enterobacterales]	6	2	2	2	32.2	0.960333	1.089	1.14567	1.13398	0.0176757	1.19299	0.00340761	1.05204	0.143764
WP_024622746.1	ribonuclease D [Klebsiella pneumoniae]	15	5	5	5	42.6	0.881333	1.0375	1.05067	1.17719	0.0601237	1.19213	0.042447	1.01269	0.564699
WP_004143800.1	MULTISPECIES: LysR family transcriptional regulator [Enterobacterales]	21	5	5	5	33.1	1.00167	1.0485	1.19	1.04676	0.472458	1.18802	0.0482479	1.13495	0.096068
WP_002887979.1	MULTISPECIES: 4-hydroxy-3-methylbut-2-enyl diphosphate reductase [Enterobacterales]	15	5	5	5	34.4	0.897333	1.0995	1.06433	1.2253	0.0700869	1.18611	0.00213935	-1.03304	0.510884
WP_004175848.1	MULTISPECIES: TIGR00730 family Rossman fold protein [Enterobacterales]	19	3	4	3	20.8	0.952333	1.1375	1.129	1.19443	0.155495	1.18551	0.00267837	-1.00753	0.911911
WP_002920243.1	MULTISPECIES: nitrite reductase large subunit [Enterobacterales]	4	4	4	4	92.8	0.855667	1.0785	1.01433	1.26042	0.0244032	1.18543	0.0263373	-1.06326	0.0885491
WP_004146579.1	bifunctional isocitrate dehydrogenase kinase/phosphatase [Klebsiella pneumoniae]	23	13	14	13	68.8	0.889667	1.0405	1.054	1.16954	0.0560104	1.18471	0.0129318	1.01297	0.742892
WP_004175495.1	MULTISPECIES: ABC transporter substrate-binding protein [Enterobacteriaceae]	47	9	11	9	27.9	0.989	0.8525	1.17167	-1.16012	0.0247063	1.1847	0.00655684	1.37439	0.00487873
WP_023302238.1	aldo/keto reductase [Klebsiella pneumoniae]	48	13	20	13	36.1	0.910667	1.046	1.07667	1.14861	0.00811147	1.18228	0.0236225	1.02932	0.508636
WP_023284935.1	phosphatase [Klebsiella pneumoniae]	23	6	7	6	27	0.917333	1.0375	1.084	1.131	0.0138531	1.18169	0.00159767	1.04482	0.0374787
WP_024622889.1	inosine/guanosine kinase [Klebsiella pneumoniae]	5	2	3	2	48.1	0.875333	1.0185	1.034	1.16356	0.0240746	1.18126	0.0105274	1.01522	0.61942
WP_023301440.1	sugar kinase [Klebsiella pneumoniae]	46	14	20	14	33.1	0.96	1.0875	1.13367	1.13281	0.00922717	1.1809	0.00383093	1.04245	0.177555
WP_002913423.1	MULTISPECIES: NupC/NupG family nucleoside CNT transporter [Enterobacterales]	14	6	9	6	43.6	0.94	1.0055	1.10967	1.06968	0.0749125	1.1805	0.00550289	1.1036	0.0121936
WP_004192658.1	MULTISPECIES: isocitrate lyase [Enterobacterales]	59	18	41	18	47.7	0.885	1.109	1.043	1.25311	0.00255549	1.17853	0.00379662	-1.06328	0.0843321
WP_002882922.1	MULTISPECIES: 50S ribosomal protein L31 [Enterobacterales]	80	5	15	5	7.7	0.835667	1.009	0.983	1.20742	0.0355681	1.17631	0.0488342	-1.02645	0.0679239
WP_004898602.1	MULTISPECIES: pyridoxal kinase PdxY [Klebsiella]	21	5	7	5	30.8	0.861333	0.962	1.013	1.11687	0.174746	1.17608	0.0263761	1.05301	0.446725
WP_002895071.1	MULTISPECIES: cell division protein CpoB [Enterobacterales]	33	7	8	7	28.2	0.88	1.0445	1.03467	1.18693	0.0445025	1.17576	0.00740329	-1.0095	0.793664
WP_004152275.1	MULTISPECIES: GNAT family N-acetyltransferase [Enterobacterales]	14	2	3	2	18.1	1.03367	1.192	1.21533	1.15318	0.104779	1.17575	0.0121554	1.01957	0.723605
WP_002918382.1	MULTISPECIES: UDP-N-acetylglucosamine 1-carboxyvinyltransferase [Enterobacterales]	32	12	12	12	44.6	0.841333	1.0075	0.989	1.1975	0.0118413	1.17552	0.0115309	-1.01871	0.559198
WP_004186740.1	MULTISPECIES: inositol 2-dehydrogenase [Enterobacterales]	12	4	4	4	36.8	0.868667	1.0255	1.021	1.18054	0.0302948	1.17536	0.0240572	0.995612	0.897509
WP_002884941.1	MULTISPECIES: quinone oxidoreductase [Enterobacterales]	50	13	24	13	35.2	0.875667	1.031	1.029	1.17739	0.0105161	1.1751	0.00690646	0.99806	0.926982
WP_021440639.1	assimilatory sulfite reductase (NADPH) hemoprotein subunit [Klebsiella pneumoniae]	23	10	10	10	64	0.910333	0.9985	1.06767	1.09685	0.105288	1.17283	0.0211143	1.06927	0.0824041
WP_002921914.1	MULTISPECIES: DNA-3-methyladenine glycosylase I [Enterobacterales]	25	4	5	4	21.6	0.954333	0.9845	1.119	1.03161	0.217719	1.17255	0.00325718	1.13662	0.00248264
WP_004178742.1	MULTISPECIES: 2-dehydropantoate 2-reductase [Enterobacterales]	14	4	4	4	33.5	0.854333	0.9925	1.001	1.16172	0.217338	1.17167	0.0387456	1.00856	0.901761
WP_002913348.1	MULTISPECIES: endonuclease SmrB [Enterobacterales]	13	2	2	2	21.2	0.920667	1.0325	1.07767	1.12147	0.116955	1.17053	0.0110988	1.04374	0.370203
WP_004145396.1	MULTISPECIES: oligopeptide ABC transporter permease OppC [Enterobacterales]	17	5	6	5	33	0.967	1.0735	1.13167	1.11013	0.05606	1.17029	0.0144418	1.05418	0.0906935
WP_004141985.1	MULTISPECIES: 30S ribosomal protein S12 methylthiotransferase RimO [Enterobacterales]	27	10	12	10	49.5	0.875	1.0535	1.02367	1.204	0.0154567	1.1699	0.000261591	-1.02914	0.253004
WP_023301417.1	N-acetylmuramic acid 6-phosphate etherase [Klebsiella pneumoniae]	12	3	3	3	31.6	0.959667	1.1265	1.12267	1.17385	0.0287212	1.16985	0.0409741	0.996597	0.913757
WP_002895871.1	MULTISPECIES: L,D-transpeptidase [Enterobacterales]	25	7	10	7	32.9	0.911667	0.9795	1.06633	1.07441	0.280745	1.16965	0.00265643	1.08865	0.21968
WP_023301468.1	TIGR02099 family protein [Klebsiella pneumoniae]	9	7	7	7	138.3	0.977667	1.097	1.14333	1.12206	0.109309	1.16945	0.00323597	1.04224	0.384358
WP_110244523.1	hypothetical protein [Klebsiella pneumoniae]	13	3	3	3	26.7	0.965333	1.0175	1.12833	1.05404	0.183752	1.16885	0.0169517	1.10893	0.0683256
WP_071562432.1	hypothetical protein [Klebsiella pneumoniae]	12	5	5	5	36.3	0.871333	0.993	1.01833	1.13963	0.0283909	1.16871	0.00551056	1.02551	0.432873
WP_002912648.1	MULTISPECIES: mandelate racemase [Enterobacterales]	7	3	3	3	42.5	0.912	1.118	1.06467	1.22588	0.00280395	1.1674	0.0103253	-1.05009	0.177035
WP_004199234.1	MULTISPECIES: carbapenem-hydrolyzing class A beta-lactamase KPC-2 [Proteobacteria]	67	16	61	16	31.1	0.926	1.0255	1.081	1.10745	0.01096	1.16739	0.00250861	1.05412	0.0779667
WP_002911459.1	MULTISPECIES: YebC/PmpR family DNA-binding transcriptional regulator [Enterobacterales]	33	8	17	8	26.3	0.878333	1.0105	1.025	1.15047	0.00946186	1.16698	0.00572135	1.01435	0.605199
WP_002918423.1	MULTISPECIES: ribosome hibernation promoting factor HPF [Enterobacterales]	35	3	7	3	10.8	0.813333	1.012	0.948333	1.24426	0.0890149	1.16598	0.00600178	-1.06714	0.358629
WP_002882612.1	MULTISPECIES: hypothetical protein [Enterobacterales]	18	2	2	2	10.3	0.96	1.1425	1.11933	1.1901	0.0267185	1.16597	0.030606	-1.0207	0.0691747
WP_004900808.1	MULTISPECIES: NADPH-dependent 2,4-dienoyl-CoA reductase [Enterobacterales]	14	7	7	7	72.2	0.93	1.0025	1.08433	1.07796	0.236204	1.16595	0.0417832	1.08163	0.190389
WP_002918559.1	MULTISPECIES: 50S ribosomal protein L13 [Enterobacterales]	73	9	22	9	16.1	0.866667	0.96	1.01033	1.10769	0.543315	1.16577	0.0541071	1.05243	0.704377
WP_004143675.1	MULTISPECIES: aspartate aminotransferase family protein [Enterobacteriaceae]	31	12	14	12	53.7	0.892	1.039	1.03767	1.1648	0.0350494	1.1633	0.0457582	0.998717	0.971465
WP_004140136.1	MULTISPECIES: aldehyde dehydrogenase [Enterobacterales]	25	10	15	10	53.5	0.810667	0.913	0.943	1.12623	0.000722003	1.16324	0.000218982	1.03286	0.0489285
WP_004151574.1	MULTISPECIES: Glu/Leu/Phe/Val dehydrogenase [Enterobacterales]	41	14	31	14	46.4	0.9	1.0855	1.04667	1.20611	0.0378675	1.16296	0.000249116	-1.0371	0.306142
WP_021312379.1	MULTISPECIES: carboxymuconolactone decarboxylase family protein [Enterobacteriaceae]	13	2	2	2	15.8	0.917	1.022	1.06567	1.1145	0.31138	1.16212	0.0230359	1.04273	0.611624
WP_002913158.1	MULTISPECIES: NADH-quinone oxidoreductase subunit NuoF [Enterobacterales]	35	14	23	14	49.1	0.905333	1.0195	1.052	1.1261	0.00551282	1.162	0.000639845	1.03188	0.130419
WP_004181432.1	MULTISPECIES: RNase E specificity factor CsrD [Enterobacteriaceae]	10	6	7	6	73.3	0.925	1.0255	1.07233	1.10865	0.0817126	1.15928	0.0427308	1.04567	0.286845
WP_021313530.1	MULTISPECIES: LysR family transcriptional regulator [Klebsiella]	8	2	2	2	32.8	1.00967	1.028	1.16867	1.01816	0.801286	1.15748	0.0245651	1.13684	0.200376
WP_002921784.1	MULTISPECIES: ABC transporter ATP-binding protein [Enterobacterales]	11	4	5	4	37.7	0.905	0.9235	1.047	1.02044	0.721165	1.15691	0.0260643	1.13373	0.157571
WP_002900790.1	MULTISPECIES: LysM peptidoglycan-binding domain-containing protein [Enterobacterales]	30	7	9	7	34.4	0.886667	1.027	1.02567	1.15827	0.0536988	1.15677	0.0172808	0.998702	0.96015
WP_002898132.1	MULTISPECIES: outer membrane lipoprotein carrier protein LolA [Enterobacterales]	42	8	13	8	22.5	0.911	1.007	1.05333	1.10538	0.0966706	1.15624	0.0446746	1.04601	0.0195351
WP_023301437.1	D-xylose ABC transporter substrate-binding protein [Klebsiella pneumoniae]	5	2	2	2	35.8	0.883667	0.986	1.02167	1.11581	0.155846	1.15617	0.00560569	1.03617	0.505369
WP_020802204.1	2-octaprenyl-3-methyl-6-methoxy-1,4-benzoquinol hydroxylase [Klebsiella pneumoniae]	21	7	8	7	42.7	0.893333	0.9815	1.03267	1.09869	0.0790715	1.15597	0.0304882	1.05213	0.0123407
WP_002920333.1	MULTISPECIES: two-component system sensor histidine kinase EnvZ [Enterobacterales]	9	4	4	4	50.5	1.00933	1.0775	1.165	1.06754	0.0440461	1.15423	0.0306686	1.08121	0.125176
WP_002882919.1	MULTISPECIES: cell division protein FtsN [Enterobacterales]	27	7	9	7	36.2	0.817333	0.8665	0.942	1.06015	0.181382	1.15253	0.0242981	1.08713	0.0786635
WP_004147471.1	MULTISPECIES: SIS domain-containing protein [Enterobacteriaceae]	36	10	16	10	36.7	0.934333	1.106	1.076	1.18373	0.0116652	1.15162	0.0485129	-1.02788	0.53138
WP_004140895.1	MULTISPECIES: NADH-quinone oxidoreductase subunit L [Klebsiella]	5	3	5	3	66.3	0.973333	1.0585	1.12067	1.0875	0.225255	1.15137	0.0259719	1.05873	0.338099
WP_023302282.1	L-2-hydroxyglutarate oxidase [Klebsiella pneumoniae]	45	16	27	16	45.7	0.879333	0.9675	1.01167	1.10027	0.152057	1.15049	0.00281276	1.04565	0.365686
WP_004151853.1	MULTISPECIES: ABC transporter ATP-binding protein [Enterobacterales]	34	9	9	9	36.9	0.945	1.0195	1.08567	1.07884	0.431688	1.14885	0.0208417	1.0649	0.485883
WP_002883772.1	MULTISPECIES: preprotein translocase subunit SecE [Enterobacterales]	14	2	9	2	13.6	0.914	1.0085	1.049	1.10339	0.0496534	1.1477	0.00694436	1.04016	0.259769
WP_020239508.1	MULTISPECIES: glycosyltransferase family 2 protein [Enterobacteriaceae]	23	8	9	8	38.9	0.900333	1.033	1.032	1.14735	0.000514273	1.14624	0.00106532	0.999032	0.932824
WP_002883448.1	MULTISPECIES: NAD(P)H-flavin reductase [Enterobacterales]	42	8	11	8	26.4	0.886667	0.974	1.01633	1.0985	0.0758496	1.14624	0.00359761	1.04346	0.27178
WP_023302296.1	pullulanase-type alpha-1,6-glucosidase [Klebsiella pneumoniae]	43	33	43	33	119.1	0.938	1.058	1.07433	1.12793	0.00807893	1.14534	0.00315857	1.01544	0.446331
WP_004147503.1	MULTISPECIES: betaine-aldehyde dehydrogenase [Klebsiella]	31	11	16	11	52.8	0.940667	1.0495	1.07733	1.1157	0.0248336	1.14529	0.00630704	1.02652	0.281872
WP_002915222.1	MULTISPECIES: glycerate kinase [Enterobacterales]	21	7	7	7	39	0.906333	0.974	1.037	1.07466	0.00611609	1.14417	0.0194136	1.06468	0.112803
WP_002890343.1	MULTISPECIES: DNA-binding response regulator [Enterobacterales]	28	5	7	5	26.4	0.928	0.9925	1.06167	1.0695	0.199096	1.14404	0.0349895	1.06969	0.197461
WP_002910657.1	MULTISPECIES: cold shock domain-containing protein [Enterobacterales]	29	5	7	5	17.9	0.944667	1.06	1.07967	1.12209	0.106871	1.14291	0.00107803	1.01855	0.617895
WP_004145219.1	MULTISPECIES: bifunctional glyoxylate/hydroxypyruvate reductase B [Enterobacterales]	34	9	15	9	35.4	0.931333	1.002	1.06367	1.07588	0.0597955	1.14209	0.00278268	1.06154	0.128543
WP_002910083.1	MULTISPECIES: ABC transporter ATP-binding protein [Enterobacterales]	36	13	15	13	37.2	0.909667	0.9745	1.03867	1.07127	0.0626979	1.14181	0.00744933	1.06585	0.0802915
WP_002888323.1	MULTISPECIES: Co2+/Mg2+ efflux protein ApaG [Enterobacteriaceae]	34	4	5	4	14	0.842	0.9215	0.960667	1.09442	0.00655545	1.14093	0.0219138	1.0425	0.220729
WP_004145858.1	MULTISPECIES: beta-hydroxyacyl-ACP dehydratase [Enterobacterales]	22	3	4	3	17	0.975667	1.0345	1.113	1.0603	0.317867	1.14076	0.0442737	1.07588	0.230575
WP_002910887.1	MULTISPECIES: alanine racemase [Enterobacterales]	44	12	21	12	38.7	0.898	1.019	1.02367	1.13474	0.00536713	1.13994	0.00175333	1.00458	0.809409
WP_023302448.1	NAD-dependent succinate-semialdehyde dehydrogenase [Klebsiella pneumoniae]	50	19	61	19	49.5	0.915	1.0885	1.043	1.18962	0.000781839	1.13989	0.00399427	-1.04362	0.0918343
WP_002882944.1	MULTISPECIES: bifunctional aspartate kinase/homoserine dehydrogenase II [Enterobacterales]	16	12	13	12	88.7	0.912667	1.0695	1.04	1.17184	0.047936	1.13952	0.00989691	-1.02837	0.393043
WP_110244485.1	alpha/beta hydrolase [Klebsiella pneumoniae]	34	9	11	9	30.7	0.898333	1.0425	1.02367	1.16048	0.00547414	1.13952	0.00658017	-1.0184	0.437942
WP_024623012.1	arginine N-succinyltransferase [Klebsiella pneumoniae]	35	10	21	10	38.4	0.964667	1.0535	1.09867	1.09209	0.0070235	1.13891	0.0465441	1.04287	0.320899
WP_004183472.1	MULTISPECIES: histidine ammonia-lyase [Klebsiella]	44	16	28	16	53.9	0.847667	1.0855	0.965333	1.28057	0.0134689	1.13881	0.000205057	-1.12448	0.0530025
WP_004189004.1	MULTISPECIES: LysR family transcriptional regulator [Enterobacterales]	5	2	2	2	33.5	0.891333	0.9575	1.014	1.07423	0.504443	1.13762	0.0376934	1.05901	0.560354
WP_004149783.1	MULTISPECIES: FAD-dependent 2-octaprenylphenol hydroxylase [Enterobacteriaceae]	19	7	8	7	43.8	0.976667	1.039	1.11033	1.06382	0.16362	1.13686	0.00383452	1.06866	0.123763
WP_110244375.1	esterase [Klebsiella pneumoniae]	15	3	3	3	25.1	0.944	1.028	1.073	1.08898	0.0916656	1.13665	0.034419	1.04377	0.278673
WP_002911547.1	MULTISPECIES: cystine ABC transporter permease [Enterobacterales]	14	4	5	4	24.7	0.822667	1.057	0.934333	1.28485	0.00600724	1.13574	0.0312961	-1.13129	0.0271683
WP_002919971.1	MULTISPECIES: bacterioferritin [Enterobacterales]	44	6	37	6	18.3	0.967667	1.0335	1.09867	1.06803	0.483515	1.13538	0.0276283	1.06305	0.495987
WP_071562433.1	hypothetical protein [Klebsiella pneumoniae]	36	12	13	12	41	0.922	1.077	1.04667	1.16811	0.00737452	1.13521	0.00477851	-1.02898	0.0522276
WP_023301698.1	NADH-quinone oxidoreductase subunit NuoG [Klebsiella pneumoniae]	35	26	50	26	99.6	0.931667	1.0135	1.05667	1.08784	0.00484922	1.13417	0.0005783	1.04259	0.0212273
WP_009307557.1	MULTISPECIES: D-amino acid dehydrogenase small subunit [Klebsiella]	52	15	27	15	47.2	0.889667	1.013	1.00867	1.13863	0.00208981	1.13376	0.0160127	0.995722	0.849999
WP_024622791.1	MULTISPECIES: histidinol dehydrogenase [Enterobacteriaceae]	5	2	2	2	45.6	0.975	1.085	1.105	1.11282	0.243674	1.13333	0.0401005	1.01843	0.787916
WP_002910920.1	MULTISPECIES: DUF986 domain-containing protein [Enterobacterales]	16	2	2	2	17.8	1.026	1.0945	1.162	1.06676	0.0829346	1.13255	0.0317815	1.06167	0.179289
WP_004177969.1	MULTISPECIES: acetylornithine deacetylase [Enterobacterales]	26	7	8	7	42.4	0.886667	1.054	1.00367	1.18872	0.103186	1.13195	0.000264549	-1.05015	0.366829
WP_002903313.1	MULTISPECIES: fumarate hydratase [Enterobacterales]	46	21	43	8	59.9	0.891667	1.082	1.009	1.21346	0.0109152	1.13159	0.012414	-1.07235	0.0292772
WP_023301516.1	exodeoxyribonuclease V subunit beta [Klebsiella pneumoniae]	5	5	5	5	132.8	0.927333	0.967	1.04933	1.04277	0.102011	1.13156	0.0133547	1.08514	0.065366
WP_004145006.1	MULTISPECIES: phosphate ABC transporter ATP-binding protein PstB [Enterobacterales]	19	5	5	5	29	0.936	1.055	1.059	1.12714	0.0381134	1.13141	0.0285414	1.00379	0.886523
WP_004147848.1	MULTISPECIES: ABC transporter ATP-binding protein [Enterobacterales]	22	15	19	15	71.6	0.992333	1.015	1.12267	1.02284	0.374709	1.13134	0.0282872	1.10608	0.071221
WP_002908292.1	MULTISPECIES: ABC transporter ATP-binding protein [Enterobacteriaceae]	29	8	9	8	39.2	0.841	1.083	0.951333	1.28775	0.0808752	1.13119	0.0286822	-1.1384	0.235706
WP_002913206.1	MULTISPECIES: histidine ABC transporter ATP-binding protein HisP [Enterobacterales]	25	6	7	6	28.6	0.864333	0.9385	0.977	1.08581	0.0511851	1.13035	0.0102976	1.04102	0.157976
WP_009309117.1	MULTISPECIES: aspartate aminotransferase family protein [Klebsiella]	42	13	28	13	43.5	0.911	1.02	1.02833	1.11965	0.00262107	1.1288	0.0043753	1.00817	0.641309
WP_004144989.1	MULTISPECIES: tRNA uridine-5-carboxymethylaminomethyl(34) synthesis enzyme MnmG [Enterobacterales]	14	9	9	9	70.1	0.977333	1.1205	1.10267	1.14649	0.0245042	1.12824	0.000854316	-1.01617	0.484224
WP_011977665.1	polysaccharide deacetylase family protein [Klebsiella pneumoniae]	9	4	4	4	47.6	0.902667	1.077	1.01833	1.19313	0.0192879	1.12814	0.0399295	-1.05761	0.175827
WP_002886970.1	MULTISPECIES: myo-inosose-2 dehydratase [Enterobacterales]	13	4	6	4	33.3	0.911667	1.024	1.02833	1.12322	0.00378204	1.12797	0.0481686	1.00423	0.919593
WP_002915213.1	MULTISPECIES: enolase [Enterobacterales]	52	16	88	16	45.5	0.913667	1.0145	1.03033	1.11036	0.011493	1.12769	0.00435347	1.01561	0.352683
WP_002888816.1	MULTISPECIES: glucose/quinate/shikimate family membrane-bound PQQ-dependent dehydrogenase [Enterobacteriaceae]	31	21	34	21	86.4	0.922	1.006	1.039	1.09111	0.011657	1.1269	0.00245656	1.0328	0.0599611
WP_004140943.1	MULTISPECIES: N-acetyltransferase [Enterobacteriaceae]	10	2	3	2	19.6	0.889667	1.0515	1.00133	1.1819	0.0208707	1.12552	0.0524554	-1.0501	0.299308
WP_002892145.1	MULTISPECIES: adenine phosphoribosyltransferase [Enterobacteriaceae]	25	4	5	4	20.1	0.912333	1.013	1.02633	1.11034	0.0549178	1.12495	0.00317621	1.01316	0.591289
WP_004176744.1	MULTISPECIES: DUF1479 domain-containing protein [Enterobacteriaceae]	33	12	12	12	47.3	0.949	1.0915	1.06733	1.15016	0.0112223	1.12469	0.0112561	-1.02264	0.272229
WP_004176549.1	MULTISPECIES: sensor domain-containing diguanylate cyclase [Enterobacterales]	15	3	3	3	37.6	0.946667	0.9605	1.06467	1.01461	0.638266	1.12465	0.0170529	1.10845	0.0560263
WP_004174945.1	MULTISPECIES: cupin fold metalloprotein, WbuC family [Enterobacteriaceae]	29	3	3	3	17.8	0.862	1.073	0.968667	1.24478	0.00997095	1.12374	0.0373001	-1.10771	0.0278983
WP_004901142.1	MULTISPECIES: bifunctional UDP-glucuronic acid oxidase/UDP-4-amino-4-deoxy-L-arabinose formyltransferase [Klebsiella]	29	13	18	13	74	0.942	1.0795	1.058	1.14597	0.0110369	1.12314	0.00710034	-1.02032	0.432931
WP_002918372.1	MULTISPECIES: ATP-dependent zinc metalloprotease FtsH [Enterobacterales]	51	29	41	29	70.7	0.921333	1.026	1.03467	1.1136	0.0191172	1.12301	0.00526563	1.00845	0.718363
WP_002918234.1	MULTISPECIES: LLM class flavin-dependent oxidoreductase [Enterobacterales]	30	9	16	9	37	0.941333	1.0835	1.057	1.15103	0.012788	1.12288	0.0127741	-1.02507	0.346093
WP_002882527.1	MULTISPECIES: D-ribose pyranase [Enterobacteriaceae]	13	2	2	2	15.2	1.09033	1.1765	1.224	1.07903	0.135651	1.12259	0.037175	1.04037	0.393686
WP_101978934.1	MULTISPECIES: DNA cytosine methyltransferase [Klebsiella]	20	7	10	7	43.3	0.941	1.116	1.05567	1.18597	0.00322689	1.12186	0.0028317	-1.05715	0.0488041
WP_004188345.1	MULTISPECIES: phosphoglycolate phosphatase [Enterobacterales]	21	4	4	4	27.4	0.95	1.078	1.065	1.13474	0.0275791	1.12105	0.0192211	-1.01221	0.610197
WP_110244407.1	DNA topoisomerase IV subunit B [Klebsiella pneumoniae]	19	12	16	12	69.7	0.941333	0.9675	1.055	1.0278	0.300459	1.12075	0.0548615	1.09044	0.0755368
WP_004151635.1	MULTISPECIES: 6-phospho-alpha-glucosidase [Enterobacterales]	9	3	4	2	49.2	0.886	1.007	0.992333	1.13657	0.0455919	1.12002	0.0392117	-1.01478	0.551018
WP_002886682.1	MULTISPECIES: 50S ribosomal protein L9 [Enterobacterales]	79	11	34	11	15.8	0.92	0.99	1.03	1.07609	0.0307578	1.11957	0.00650785	1.0404	0.129807
WP_002913836.1	MULTISPECIES: phosphoribosylformylglycinamidine cyclo-ligase [Enterobacterales]	23	6	10	6	36.7	0.912333	1.0085	1.02133	1.10541	0.0110176	1.11947	0.00201495	1.01273	0.378651
WP_004176269.1	MULTISPECIES: class A broad-spectrum beta-lactamase SHV-11 [Enterobacterales]	43	11	22	11	31.2	0.941667	0.9905	1.05367	1.05186	0.275487	1.11894	0.035925	1.06377	0.227617
WP_002895655.1	MULTISPECIES: excinuclease ABC subunit B [Enterobacterales]	26	16	19	16	76	0.992667	1.0565	1.10967	1.0643	0.181913	1.11786	0.0368518	1.05032	0.292337
WP_002912979.1	MULTISPECIES: 50S ribosomal protein L25 [Enterobacteriaceae]	26	3	8	3	10.6	0.919	1.001	1.027	1.08923	0.131373	1.11752	0.0407039	1.02597	0.466677
WP_004144312.1	MULTISPECIES: nucleoside-diphosphate kinase [Enterobacterales]	55	6	24	6	15.5	0.955	1.0385	1.067	1.08743	0.0319243	1.11728	0.0126441	1.02744	0.0290439
WP_019704360.1	tyrosine protein kinase [Klebsiella pneumoniae]	45	29	40	29	79.2	0.929	1.0395	1.03767	1.11895	0.00438813	1.11697	0.00347206	0.998236	0.83435
WP_004188854.1	MULTISPECIES: two-component system QseEF-associated lipoprotein QseG [Klebsiella]	19	5	5	5	26.5	1.02333	1.125	1.14167	1.09935	0.233921	1.11564	0.0426579	1.01481	0.80256
WP_002890412.1	MULTISPECIES: nucleoside-specific channel-forming protein Tsx [Enterobacterales]	20	5	8	5	33.5	1.00333	1.135	1.119	1.13123	0.00888282	1.11528	0.0455483	-1.0143	0.655132
WP_004176871.1	MULTISPECIES: PhoH family protein [Enterobacterales]	37	11	17	11	39.2	0.911333	1.0085	1.01633	1.10662	0.273249	1.11522	0.00239798	1.00777	0.886183
WP_004195366.1	MULTISPECIES: LysR family transcriptional regulator [Klebsiella]	10	3	3	3	33.2	0.870333	0.957	0.970333	1.09958	0.051105	1.1149	0.037534	1.01393	0.721281
WP_002921188.1	MULTISPECIES: nickel-responsive transcriptional regulator NikR [Enterobacterales]	23	2	3	2	14.9	0.997	0.9935	1.11133	0.996489	0.947586	1.11468	0.0468493	1.1186	0.149333
WP_019705886.1	1-deoxy-D-xylulose-5-phosphate reductoisomerase [Klebsiella pneumoniae]	24	8	9	8	43.3	0.869	0.945	0.966	1.08746	0.0678072	1.11162	0.0289858	1.02222	0.325946
WP_002917952.1	MULTISPECIES: 2-hydroxy-3-oxopropionate reductase [Enterobacteriaceae]	47	9	15	9	30.7	0.932667	1.0145	1.03633	1.08774	0.00263353	1.11115	0.00157134	1.02152	0.144543
WP_002894617.1	MULTISPECIES: penicillin-binding protein 2 [Enterobacterales]	9	5	6	5	70.9	0.904	0.9915	1.00433	1.09679	0.0469697	1.11099	0.0195622	1.01294	0.392016
WP_004178387.1	MULTISPECIES: ornithine carbamoyltransferase [Enterobacteriaceae]	9	3	3	3	36.5	0.756333	1.161	0.839667	1.53504	0.0057348	1.11018	0.0547759	-1.38269	0.0137227
WP_002913152.1	MULTISPECIES: NADH-quinone oxidoreductase subunit NuoI [Enterobacterales]	35	7	18	7	20.4	0.951333	1.018	1.05567	1.07008	0.251472	1.10967	0.0102837	1.037	0.43616
WP_002883307.1	MULTISPECIES: glucose-1-phosphate thymidylyltransferase [Enterobacteriaceae]	20	5	7	5	32.8	0.984333	1.0025	1.09167	1.01846	0.542802	1.10904	0.0368484	1.08894	0.0463809
WP_004184813.1	glycosyltransferase [Klebsiella pneumoniae]	11	3	3	3	28.9	0.875	1.0005	0.970333	1.14343	0.196902	1.10895	0.0310633	-1.03109	0.67521
WP_002884324.1	MULTISPECIES: Rsd/AlgQ family anti-sigma factor [Enterobacterales]	22	3	4	3	18.8	0.943667	1.0605	1.04633	1.12381	0.124599	1.1088	0.0439224	-1.01354	0.769241
WP_002900680.1	MULTISPECIES: PTS glucose transporter subunit IIBC [Enterobacterales]	27	11	20	11	50.6	0.939333	1.0395	1.04133	1.10664	0.0370533	1.10859	0.0266496	1.00176	0.90374
WP_004173909.1	MULTISPECIES: glycosyltransferase [Enterobacteriaceae]	29	8	8	8	38.8	0.965333	1.0545	1.069	1.09237	0.000570372	1.10739	0.0117975	1.01375	0.438069
WP_002895575.1	MULTISPECIES: kinase inhibitor [Enterobacterales]	34	4	7	4	16.9	0.965667	1.1005	1.06933	1.13963	0.00632723	1.10735	0.00854428	-1.02915	0.199438
WP_023301832.1	GMC family oxidoreductase [Klebsiella pneumoniae]	23	14	15	14	65.4	0.981333	1.058	1.08667	1.07813	0.11662	1.10734	0.0462739	1.0271	0.402059
WP_002902393.1	MULTISPECIES: methionine-binding protein [Enterobacteriaceae]	31	6	6	6	29.2	1.00967	1.004	1.11667	-1.00564	0.897627	1.10598	0.0333815	1.11222	0.118118
WP_004181641.1	MULTISPECIES: DNA helicase Rep [Enterobacterales]	12	6	6	6	76.8	1.00067	1.072	1.106	1.07129	0.081504	1.10526	0.0292751	1.03172	0.164299
WP_024623113.1	winged helix-turn-helix domain-containing protein [Klebsiella pneumoniae]	13	5	5	5	47.4	0.898333	1.023	0.992333	1.13878	0.369172	1.10464	0.051051	-1.0309	0.80847
WP_002921264.1	MULTISPECIES: dipeptide/tripeptide permease DtpB [Enterobacteriaceae]	7	3	3	3	53.4	0.952667	1.0505	1.051	1.10269	0.306962	1.10322	0.0395724	1.00048	0.984107
WP_004142041.1	MULTISPECIES: mechanosensitive channel protein [Enterobacterales]	19	12	16	12	80	0.941667	0.993	1.03867	1.05451	0.0414881	1.10301	0.00263198	1.04599	0.0652451
WP_002918375.1	MULTISPECIES: transcription elongation factor GreA [Enterobacterales]	53	8	18	8	17.7	0.971	1.072	1.07033	1.10402	0.00926094	1.1023	0.00854101	0.998445	0.858044
WP_002914027.1	MULTISPECIES: serine hydroxymethyltransferase [Enterobacterales]	47	19	61	19	45.4	0.932667	1.007	1.028	1.0797	0.00520151	1.10222	0.0012611	1.02085	0.0828811
WP_002911537.1	MULTISPECIES: CDP-diacylglycerol--glycerol-3-phosphate 3-phosphatidyltransferase [Klebsiella]	10	2	2	2	20.9	0.972	1.01	1.07133	1.03909	0.272676	1.10219	0.0435538	1.06073	0.137611
WP_004150336.1	MULTISPECIES: acyltransferase [Enterobacterales]	8	2	2	2	34.9	1.051	1.1675	1.15767	1.11085	0.0453516	1.10149	0.0506155	-1.00849	0.778188
WP_085903478.1	SIS domain-containing protein [Klebsiella pneumoniae]	25	6	9	6	38.3	0.910667	1.0335	1.003	1.13488	0.0921906	1.10139	0.00413102	-1.03041	0.436672
WP_023302146.1	formimidoylglutamase [Klebsiella pneumoniae]	45	12	16	12	34.6	0.936667	0.949	1.031	1.01317	0.471537	1.10071	0.023251	1.08641	0.0476655
WP_004150842.1	MULTISPECIES: 30S ribosomal protein S12 methylthiotransferase accessory protein YcaO [Enterobacterales]	12	7	8	7	65.3	0.905333	1.0355	0.996333	1.14378	0.0156239	1.10052	0.033718	-1.03931	0.117231
WP_002919662.1	MULTISPECIES: 50S ribosomal protein L6 [Enterobacterales]	55	9	26	9	18.8	0.901	0.972	0.990333	1.0788	0.236109	1.09915	0.0488894	1.01886	0.71035
WP_004176526.1	MULTISPECIES: NADP-specific glutamate dehydrogenase [Enterobacterales]	40	16	19	16	48.5	0.916	1.104	1.00633	1.20524	0.00815677	1.09862	0.0538145	-1.09705	0.041646
WP_002913213.1	MULTISPECIES: amidophosphoribosyltransferase [Enterobacterales]	32	12	20	12	56.5	0.936667	1.013	1.029	1.08149	0.0236816	1.09858	0.0108427	1.01579	0.125868
WP_023302327.1	serine/threonine protein kinase [Klebsiella pneumoniae]	23	6	8	6	38.4	0.910667	0.9885	0.998667	1.08547	0.0175413	1.09663	0.0218236	1.01028	0.685567
WP_002911381.1	MULTISPECIES: protease HtpX [Enterobacterales]	20	5	9	5	32	0.959	1.139	1.05167	1.1877	0.217996	1.09663	0.00708157	-1.08304	0.419348
WP_002887624.1	MULTISPECIES: primosomal protein 1 [Enterobacterales]	21	2	2	2	19.5	0.835667	0.997	0.914667	1.19306	0.00629668	1.09454	0.0382909	-1.09001	0.0445483
WP_023302384.1	ABC transporter substrate-binding protein [Klebsiella pneumoniae]	31	9	20	9	34.1	0.934667	1.0335	1.02233	1.10574	0.0678152	1.09379	0.0274453	-1.01092	0.733991
WP_020802618.1	MULTISPECIES: 5-(carboxyamino)imidazole ribonucleotide mutase [Klebsiella]	34	4	8	4	17.6	0.938333	0.974	1.02633	1.03801	0.562217	1.09378	0.0349405	1.05373	0.441423
WP_023301576.1	phosphoribosylformylglycinamidine synthase [Klebsiella pneumoniae]	36	38	59	38	140.7	0.950333	1.015	1.039	1.06805	0.0339905	1.0933	0.0106329	1.02365	0.0515291
WP_004178361.1	MULTISPECIES: autotransporter assembly complex protein TamA [Enterobacteriaceae]	26	12	14	12	64.7	0.940667	0.9905	1.02833	1.05298	0.11472	1.0932	0.0295779	1.0382	0.243397
WP_002884559.1	MULTISPECIES: malate synthase A [Enterobacterales]	36	15	30	15	60.2	0.93	1.0625	1.01567	1.14247	0.00256751	1.09211	0.00536299	-1.04611	0.0263642
WP_023285521.1	MULTISPECIES: threonine-phosphate decarboxylase [Klebsiella]	20	6	6	6	40	0.925667	0.994	1.00933	1.07382	0.129079	1.09039	0.0242615	1.01543	0.651924
WP_002890344.1	MULTISPECIES: two-component system sensor histidine kinase PhoR [Enterobacteriaceae]	25	8	8	8	49.5	1.01	1.0585	1.101	1.04802	0.314766	1.0901	0.0240712	1.04015	0.381368
WP_002913630.1	MULTISPECIES: RpoE-regulated lipoprotein [Enterobacterales]	26	4	4	4	20.7	0.966	1.0065	1.05233	1.04193	0.142451	1.08937	0.00864548	1.04554	0.124231
WP_004189482.1	MULTISPECIES: ABC transporter substrate-binding protein [Enterobacteriaceae]	12	4	4	4	36.4	0.987667	0.974	1.07567	-1.01403	0.655099	1.0891	0.0536822	1.10438	0.0247736
WP_016162085.1	MULTISPECIES: restriction endonuclease subunit S [Klebsiella]	9	4	5	4	49.3	0.977667	1.0265	1.06467	1.04995	0.083935	1.08899	0.0464883	1.03718	0.263191
WP_002888735.1	MULTISPECIES: bifunctional aconitate hydratase 2/2-methylisocitrate dehydratase [Klebsiella]	50	37	88	37	93.5	0.93	1.0085	1.011	1.08441	0.0139145	1.0871	0.00490523	1.00248	0.665573
WP_002890403.1	MULTISPECIES: protein translocase subunit SecF [Enterobacterales]	22	5	7	5	35.5	1.00033	1.085	1.08733	1.08464	0.33157	1.08697	0.0202744	1.00215	0.956936
WP_002918369.1	MULTISPECIES: preprotein translocase subunit SecG [Enterobacterales]	52	3	4	3	11.2	0.951333	0.9745	1.034	1.02435	0.683105	1.0869	0.0043717	1.06106	0.388278
WP_023279913.1	MULTISPECIES: hypothetical protein [Klebsiella]	16	3	5	3	20.6	0.989333	1.0305	1.075	1.04161	0.253408	1.08659	0.045482	1.04318	0.270033
WP_002890400.1	MULTISPECIES: protein translocase subunit SecD [Enterobacterales]	39	20	25	20	66.7	0.967	1.0535	1.05067	1.08945	0.0101052	1.08652	0.00721899	0.997311	0.838318
WP_002904794.1	MULTISPECIES: glycoside hydrolase family 10 protein [Enterobacterales]	10	4	5	4	48.2	0.983667	1.051	1.06833	1.06845	0.347593	1.08607	0.0391216	1.01649	0.767661
WP_023302046.1	tryptophan synthase subunit alpha [Klebsiella pneumoniae]	30	7	8	7	28.5	1.062	0.752	1.15167	-1.41223	0.000811229	1.08443	0.0246487	1.53147	0.000399395
WP_002922593.1	MULTISPECIES: dUTP diphosphatase [Klebsiella]	22	2	2	2	16	1.01533	0.988	1.10033	-1.02767	0.63576	1.08372	0.0480577	1.1137	0.194613
WP_002912977.1	MULTISPECIES: 16S rRNA pseudouridine(516) synthase RsuA [Enterobacteriaceae]	26	5	6	5	26.6	0.9	1.0315	0.974667	1.14611	0.162768	1.08296	0.0227695	-1.05831	0.402635
WP_024623071.1	tRNA dihydrouridine(20/20a) synthase DusA [Klebsiella pneumoniae]	27	8	9	8	37	0.992	1.0325	1.074	1.04083	0.234241	1.08266	0.00138308	1.04019	0.239739
WP_004901345.1	MULTISPECIES: L-threonine 3-dehydrogenase [Klebsiella]	39	9	15	9	37.2	0.945667	0.969	1.02367	1.02467	0.252586	1.08248	0.00245348	1.05642	0.0691054
WP_004901902.1	MULTISPECIES: fatty acid oxidation complex subunit alpha FadB [Enterobacteriaceae]	16	12	13	12	79.2	0.981333	1.022	1.06167	1.04144	0.0556118	1.08186	0.0181174	1.03881	0.122908
WP_002913803.1	MULTISPECIES: 4-hydroxy-tetrahydrodipicolinate synthase [Enterobacterales]	40	10	21	10	31.1	0.958333	1.0315	1.03633	1.07635	0.0126998	1.08139	0.00613604	1.00469	0.7042
WP_002898303.1	MULTISPECIES: dihydroorotate dehydrogenase (quinone) [Enterobacterales]	39	12	13	12	36.7	0.923667	0.985	0.998	1.0664	0.070023	1.08048	0.0379227	1.0132	0.606098
WP_023302359.1	alpha-glucosidase/alpha-galactosidase [Klebsiella pneumoniae]	24	8	11	8	50.3	0.995667	1.063	1.07567	1.06763	0.0614446	1.08035	0.0419042	1.01192	0.621271
WP_009309296.1	MULTISPECIES: hypothetical protein [Enterobacteriaceae]	27	8	11	8	30.6	0.957	1.023	1.03267	1.06897	0.465546	1.07907	0.00171107	1.00945	0.881263
WP_004140335.1	MULTISPECIES: hexitol phosphatase HxpB [Enterobacteriaceae]	40	8	10	8	24.5	0.970667	0.982	1.047	1.01168	0.74248	1.07864	0.0371597	1.06619	0.232216
WP_002898148.1	MULTISPECIES: formate C-acetyltransferase [Enterobacteriaceae]	46	30	83	28	85.1	0.923667	1.0545	0.995333	1.14165	0.0101409	1.07759	0.0415825	-1.05944	0.096659
WP_024622922.1	tetratricopeptide repeat protein [Klebsiella pneumoniae]	12	15	15	15	145	1.11867	1.138	1.20533	1.01728	0.682827	1.07747	0.00381564	1.05917	0.294087
WP_002912941.1	MULTISPECIES: 1-phosphofructokinase [Enterobacterales]	22	8	13	8	33.8	0.911	0.9695	0.981333	1.06422	0.251572	1.0772	0.00988725	1.01221	0.748064
WP_004152268.1	MULTISPECIES: amidohydrolase/deacetylase family metallohydrolase [Enterobacterales]	11	4	4	4	40.7	0.925	0.952	0.995667	1.02919	0.236705	1.0764	0.0351647	1.04587	0.0238536
WP_024623073.1	MULTISPECIES: cation/acetate symporter ActP [Enterobacterales]	7	4	5	4	59	0.954	1.0495	1.02667	1.1001	0.0310606	1.07617	0.0369442	-1.02224	0.379423
WP_004185965.1	MULTISPECIES: 4-alpha-glucanotransferase [Enterobacteriaceae]	43	24	29	24	78.5	0.945667	0.999	1.01733	1.0564	0.00882587	1.07578	0.00935285	1.01835	0.259115
WP_004214593.1	MULTISPECIES: ribonuclease Z [Enterobacteriaceae]	28	7	8	7	33.5	0.907667	0.961	0.976333	1.05876	0.0202248	1.07565	0.00649455	1.01596	0.267675
WP_004150388.1	MULTISPECIES: cystathionine gamma-synthase [Enterobacterales]	18	6	7	6	41.5	0.969667	0.9625	1.04267	-1.00745	0.726357	1.07528	0.016128	1.08329	0.0497935
WP_002887869.1	MULTISPECIES: peroxide stress protein YaaA [Enterobacterales]	25	7	7	7	29.5	0.987333	1.0575	1.06133	1.07107	0.116473	1.07495	0.00274371	1.00362	0.866396
WP_004177687.1	MULTISPECIES: hypothetical protein [Enterobacterales]	16	4	5	4	24.1	0.966	1.058	1.03833	1.09524	0.0906308	1.07488	0.00571386	-1.01894	0.476532
WP_024622801.1	capsule assembly Wzi family protein [Klebsiella pneumoniae]	27	10	12	10	52.9	0.953333	1.0065	1.02467	1.05577	0.0211604	1.07483	0.035103	1.01805	0.412581
WP_004174996.1	MULTISPECIES: sugar phosphatase [Enterobacteriaceae]	36	6	10	6	23.5	0.976333	1.0545	1.04933	1.08006	0.0336736	1.07477	0.0336048	0.9951	0.775477
WP_002898182.1	MULTISPECIES: hypothetical protein [Enterobacteriaceae]	11	3	3	3	34.4	0.977	1.0765	1.05	1.10184	0.0242836	1.07472	0.0404077	-1.02524	0.365467
WP_004144895.1	MULTISPECIES: argininosuccinate synthase [Enterobacterales]	48	17	25	17	49.8	0.920333	1.031	0.988667	1.12025	0.00870089	1.07425	0.041818	-1.04282	0.15401
WP_000949384.1	MULTISPECIES: hypothetical protein [Enterobacteriaceae]	50	4	5	4	9.1	0.939667	1.022	1.00867	1.08762	0.0291235	1.07343	0.0141259	-1.01322	0.521174
WP_002892263.1	MULTISPECIES: co-chaperone YbbN [Enterobacteriaceae]	19	5	6	5	31.8	0.94	1.1095	1.00833	1.18032	0.0263814	1.0727	0.0211636	-1.10033	0.0749405
WP_004145942.1	MULTISPECIES: 8-oxo-dGTP diphosphatase MutT [Enterobacteriaceae]	24	3	5	3	14.5	0.862333	0.968	0.923333	1.12254	0.421752	1.07074	0.020651	-1.04838	0.708505
WP_004218175.1	MULTISPECIES: transcriptional regulator [Klebsiella]	42	8	13	8	21.7	0.978667	1.028	1.04733	1.05041	0.0775355	1.07016	0.0230238	1.01881	0.243172
WP_004140529.1	MULTISPECIES: glutathione-dependent formaldehyde dehydrogenase [Enterobacteriaceae]	7	3	3	3	42.7	0.979333	0.951	1.048	-1.02979	0.603258	1.07012	0.0243702	1.102	0.249703
WP_110244365.1	SAM-dependent methyltransferase [Klebsiella pneumoniae]	24	9	11	9	48.9	0.955667	1.011	1.02167	1.0579	0.22724	1.06906	0.048116	1.01055	0.747199
WP_009307606.1	MULTISPECIES: bifunctional acetaldehyde-CoA/alcohol dehydrogenase [Klebsiella]	44	30	78	30	95.8	0.965	1.0475	1.03133	1.08549	0.00155123	1.06874	0.0120567	-1.01568	0.290531
WP_023302461.1	TatD DNase [Klebsiella pneumoniae]	21	5	6	5	29.1	0.974	0.977	1.04	1.00308	0.814073	1.06776	0.047652	1.06448	0.071869
WP_004178258.1	MULTISPECIES: acetyltransferase [Enterobacterales]	31	4	5	4	17.4	0.947333	1.013	1.00967	1.06932	0.24772	1.0658	0.0434063	0.996709	0.945592
WP_004140471.1	MULTISPECIES: hypothetical protein [Enterobacterales]	32	6	6	6	25.1	1.01	1.0645	1.07567	1.05396	0.314153	1.06502	0.0317719	1.01049	0.791838
WP_004151556.1	MULTISPECIES: 3-oxoadipate enol-lactonase [Enterobacterales]	26	6	8	6	27.3	1.03367	1.075	1.10067	1.03999	0.520562	1.06482	0.0236409	1.02388	0.658191
WP_023342599.1	hypothetical protein [Klebsiella pneumoniae]	18	4	4	4	25.5	0.946667	0.9385	1.00767	-1.0087	0.83546	1.06444	0.0170837	1.0737	0.261069
WP_009308772.1	MULTISPECIES: alpha-amylase [Enterobacteriaceae]	34	20	27	20	75.9	0.977	0.98	1.039	1.00307	0.882709	1.06346	0.0251924	1.0602	0.0724951
WP_110244376.1	phosphoribosylglycinamide formyltransferase [Klebsiella pneumoniae]	30	5	5	5	23.5	0.959667	1.0365	1.02	1.08006	0.00972161	1.06287	0.0532256	-1.01618	0.462391
WP_016947395.1	N-succinylarginine dihydrolase [Klebsiella pneumoniae]	36	11	16	11	48.4	0.960667	0.9805	1.021	1.02065	0.443577	1.0628	0.0251759	1.04131	0.204984
WP_004177276.1	MULTISPECIES: pyrroline-5-carboxylate reductase [Enterobacteriaceae]	19	4	6	4	28.1	0.966333	0.9785	1.02633	1.01259	0.308803	1.06209	0.00601421	1.04888	0.0340852
WP_004150047.1	MULTISPECIES: 3-dehydroquinate synthase [Enterobacteriaceae]	24	6	8	6	39.2	0.919	0.9755	0.975667	1.06148	0.0414803	1.06166	0.0272687	1.00017	0.991487
WP_110244361.1	peptide ABC transporter ATP-binding protein SapF [Klebsiella pneumoniae]	22	5	6	5	30.4	0.926667	0.9815	0.983333	1.05917	0.295369	1.06115	0.0533766	1.00187	0.95711
WP_023302129.1	ubiquinone-dependent pyruvate dehydrogenase [Klebsiella pneumoniae]	37	16	34	16	62	0.958667	1.028	1.01433	1.07232	0.00383599	1.05807	0.0414753	-1.01347	0.385082
WP_002891638.1	MULTISPECIES: cytochrome o ubiquinol oxidase subunit I [Enterobacterales]	10	6	14	6	74.2	0.945333	1.057	1	1.11812	0.0136097	1.05783	0.0476791	-1.057	0.0508908
WP_002882745.1	MULTISPECIES: oxygen-independent coproporphyrinogen III oxidase [Enterobacterales]	19	8	11	8	52.1	0.9	0.955	0.952	1.06111	0.0304659	1.05778	0.015628	0.996859	0.70546
WP_004183373.1	MULTISPECIES: S-methyl-5-thioribose-1-phosphate isomerase [Enterobacteriaceae]	21	5	5	5	36.1	0.912	1.0235	0.964333	1.12226	0.00904024	1.05738	0.0246553	-1.06135	0.0144902
WP_023302242.1	MULTISPECIES: maltodextrin glucosidase [Klebsiella]	27	13	16	13	68.5	0.988333	1.0235	1.04467	1.03558	0.142216	1.057	0.0493302	1.02068	0.137074
WP_002889299.1	MULTISPECIES: 30S ribosomal protein S2 [Enterobacterales]	45	10	45	10	26.7	0.943333	0.9825	0.996	1.04152	0.494477	1.05583	0.0500263	1.01374	0.786038
WP_004177353.1	MULTISPECIES: DNA polymerase III subunit alpha [Enterobacterales]	16	17	19	17	129.9	0.968333	0.992	1.02133	1.02444	0.308694	1.05473	0.00278348	1.02957	0.265332
WP_004144997.1	MULTISPECIES: ATP synthase subunit beta [Enterobacterales]	61	19	79	19	50.2	0.993333	1.0255	1.04733	1.03238	0.269615	1.05436	0.0376923	1.02129	0.378819
WP_004185760.1	MULTISPECIES: glycerone kinase [Enterobacterales]	28	12	17	12	57.3	0.995	1.0305	1.04833	1.03568	0.0680578	1.0536	0.0175675	1.01731	0.279857
WP_004140697.1	MULTISPECIES: phosphate acyltransferase PlsX [Enterobacterales]	9	2	2	2	41.2	0.923333	0.9915	0.971667	1.07383	0.0419301	1.05235	0.0483297	-1.02041	0.347596
WP_032414476.1	HD domain-containing protein [Klebsiella pneumoniae]	34	18	27	16	58.9	0.970333	1.039	1.02	1.07077	0.00608628	1.05119	0.00912919	-1.01863	0.0942454
WP_004174633.1	MULTISPECIES: NADPH-dependent 7-cyano-7-deazaguanine reductase QueF [Enterobacteriaceae]	44	10	13	10	31.9	0.936333	0.9645	0.983	1.03008	0.310795	1.04984	0.00764961	1.01918	0.451647
WP_023301633.1	indolepyruvate decarboxylase [Klebsiella pneumoniae]	43	18	44	18	60	1.005	0.9315	1.05067	-1.0789	0.0011087	1.04544	0.00668165	1.12793	0.001703
WP_002899288.1	MULTISPECIES: 3-oxoacyl-ACP synthase III [Enterobacterales]	36	9	13	9	33.4	1.01067	1.0785	1.05633	1.06712	0.0120863	1.04518	0.0375449	-1.02098	0.182501
WP_002913377.1	MULTISPECIES: glucokinase [Enterobacterales]	20	6	7	6	34.4	1.00433	0.9885	1.04467	-1.01602	0.142712	1.04016	0.0212067	1.05682	0.0111819
WP_002907778.1	MULTISPECIES: PurR family transcriptional regulator [Enterobacterales]	26	8	10	8	38	1.00967	1.018	1.04867	1.00825	0.865364	1.03863	0.0281724	1.03012	0.54705
WP_004189443.1	MULTISPECIES: nitrate reductase subunit alpha [Enterobacterales]	38	41	51	33	140.4	0.981333	1.067	1.019	1.0873	0.0562639	1.03838	0.0406731	-1.04711	0.194185
WP_023301470.1	lipid asymmetry maintenance protein MlaB [Klebsiella pneumoniae]	26	2	2	2	10.4	0.974667	0.9695	1.01	-1.00533	0.813414	1.03625	0.0380604	1.04177	0.221101
WP_004173923.1	MULTISPECIES: selenocysteinyl-tRNA-specific translation elongation factor SelB [Enterobacterales]	33	17	19	17	68.5	0.982667	0.9915	1.01733	1.00899	0.427505	1.03528	0.0436561	1.02605	0.029755
WP_004151576.1	MULTISPECIES: O-methyltransferase [Enterobacteriaceae]	55	9	16	9	24.7	0.965333	0.9625	0.999333	0.997065	0.942811	1.03522	0.045313	1.03827	0.521201
WP_004181399.1	MULTISPECIES: gfo/Idh/MocA family oxidoreductase [Enterobacterales]	41	10	17	10	36.2	0.911333	0.9455	0.939667	1.03749	0.0451646	1.03109	0.0493933	-1.00621	0.553147
WP_023302308.1	cell division protein FtsZ [Klebsiella pneumoniae]	62	16	30	16	40.3	0.964	0.982	0.993333	1.01867	0.0579962	1.03043	0.00625671	1.01154	0.147872
WP_002920331.1	MULTISPECIES: phosphoenolpyruvate carboxykinase (ATP) [Enterobacterales]	44	18	43	16	59.5	0.959	1.041	0.987667	1.08551	0.00825689	1.02989	0.0505662	-1.054	0.0218142
WP_004175417.1	MULTISPECIES: carboxy-S-adenosyl-L-methionine synthase CmoA [Klebsiella]	19	4	4	4	27.7	0.965333	1.0395	0.993667	1.07683	0.233194	1.02935	0.00434183	-1.04613	0.357398
WP_023301544.1	KpsF/GutQ family sugar-phosphate isomerase [Klebsiella pneumoniae]	38	11	14	11	34.5	0.984333	0.9965	1.013	1.01236	0.22093	1.02912	0.0256295	1.01656	0.186053
WP_004145188.1	cellulase [Klebsiella pneumoniae]	36	11	11	11	40.9	0.974667	0.9745	1.00233	0.999829	0.988425	1.02839	0.0284007	1.02856	0.0980329
WP_004151504.1	MULTISPECIES: ATP-dependent DNA helicase RecG [Enterobacterales]	17	10	10	10	76.4	0.992333	1.0165	1.01933	1.02435	0.415575	1.02721	0.052291	1.00279	0.902542
WP_004176682.1	MULTISPECIES: chromosome partition protein MukB [Enterobacterales]	38	53	70	53	169.4	0.979	1.0075	1.00167	1.02911	0.149081	1.02315	0.00495163	-1.00582	0.616196
WP_002898390.1	MULTISPECIES: intermembrane transport protein PqiB [Enterobacteriaceae]	37	17	23	17	60.1	1.01933	0.9725	0.999667	-1.04816	0.0152823	-1.01967	0.0547905	1.02793	0.121737
WP_002913220.1	MULTISPECIES: acetyl-CoA carboxylase carboxyl transferase subunit beta [Klebsiella]	39	12	19	12	33.4	0.985333	0.951	0.963	-1.0361	0.196381	-1.02319	0.0273223	1.01262	0.491081
WP_023302332.1	MULTISPECIES: primosomal protein N' [Klebsiella]	10	6	6	6	81.4	1.008	0.9795	0.980667	-1.0291	0.252852	-1.02787	0.0235416	1.00119	0.941269
WP_004147026.1	MULTISPECIES: LPS assembly protein LptD [Enterobacterales]	44	28	46	28	88.4	1.047	1.014	1.018	-1.03254	0.376575	-1.02849	5.65352e-05	1.00394	0.879133
WP_004179067.1	MULTISPECIES: succinate dehydrogenase flavoprotein subunit [Enterobacterales]	47	23	88	23	64.4	1.00567	0.9975	0.977	-1.00819	0.629902	-1.02934	0.0160918	-1.02098	0.317968
WP_002913950.1	MULTISPECIES: 3-mercaptopyruvate sulfurtransferase [Enterobacteriaceae]	44	11	26	11	31.2	1.03933	1.0355	1.008	0.996312	0.77384	-1.03108	0.0444981	-1.02728	0.135857
WP_023302132.1	NAD(P)-dependent oxidoreductase [Klebsiella pneumoniae]	20	5	7	5	37.9	1.02333	0.98	0.992	-1.04422	0.396853	-1.03159	0.0337539	1.01224	0.758963
WP_012068464.1	MULTISPECIES: 2-oxoglutarate dehydrogenase E1 component [Klebsiella]	42	30	101	30	105.1	0.996333	1.012	0.965	1.01572	0.192824	-1.03247	0.0260459	-1.0487	0.0183872
WP_002912704.1	MULTISPECIES: class I fructose-bisphosphate aldolase [Enterobacterales]	49	15	68	15	37.9	1.02867	0.957	0.996	-1.07489	0.0118918	-1.0328	0.0162223	1.04075	0.0166927
WP_004177357.1	MULTISPECIES: outer membrane protein assembly factor BamA [Enterobacteriaceae]	47	31	51	31	89.9	1.01767	1.015	0.984667	0.99738	0.922998	-1.03351	0.025706	-1.03081	0.411812
WP_004176834.1	MULTISPECIES: molybdate ABC transporter substrate-binding protein [Enterobacterales]	62	13	14	13	26.9	1.02467	0.991	0.991	-1.03397	0.365945	-1.03397	0.00290758	1	0.993304
WP_002918568.1	MULTISPECIES: serine endoprotease DegS [Enterobacterales]	32	7	10	7	37.1	1.03	0.9885	0.995333	-1.04198	0.0367931	-1.03483	0.018539	1.00691	0.480157
WP_004174816.1	MULTISPECIES: sensor histidine kinase [Klebsiella]	18	8	9	8	52.8	1.057	1.025	1.02033	-1.03122	0.631228	-1.03594	0.00810207	0.995447	0.955942
WP_002882753.1	MULTISPECIES: glutamate--ammonia ligase [Enterobacterales]	28	11	14	11	51.8	0.961	0.982	0.926333	1.02185	0.263738	-1.03742	0.0463374	-1.06009	0.0541612
WP_002889306.1	MULTISPECIES: UMP kinase [Bacteria]	28	5	10	5	25.9	1.014	0.99	0.976	-1.02424	0.719128	-1.03893	0.0307348	-1.01434	0.850285
WP_023301495.1	glutathione-dependent disulfide-bond oxidoreductase [Klebsiella pneumoniae]	45	10	17	10	32.4	1.01967	0.9965	0.981333	-1.02325	0.0334688	-1.03906	0.0030323	-1.01546	0.057357
WP_023302379.1	DNA mismatch repair endonuclease MutL [Klebsiella pneumoniae]	17	9	13	9	67.6	1.02767	0.957	0.988333	-1.07384	0.0100593	-1.0398	0.048181	1.03274	0.0640053
WP_002894749.1	MULTISPECIES: glucosamine-6-phosphate deaminase [Enterobacterales]	46	10	25	10	29.7	1.01767	0.989	0.978667	-1.02899	0.347983	-1.03985	0.00328247	-1.01056	0.670354
WP_002887848.1	MULTISPECIES: bifunctional aspartate kinase/homoserine dehydrogenase I [Enterobacterales]	31	21	23	21	88.5	1.07733	1	1.03567	-1.07733	0.00616975	-1.04023	0.0343914	1.03567	0.0463244
WP_002898704.1	MULTISPECIES: NAD(P)H:quinone oxidoreductase [Enterobacteriaceae]	55	8	42	8	20.9	1.01967	1.04	0.979333	1.01994	0.174548	-1.04118	0.0371976	-1.06195	0.004412
WP_002892189.1	MULTISPECIES: ferrochelatase [Enterobacterales]	30	8	10	8	35.8	1.05367	1.0175	1.01067	-1.03554	0.059533	-1.04255	0.0409606	-1.00676	0.584684
WP_004901441.1	MULTISPECIES: AsmA family protein [Klebsiella]	25	10	10	10	61.5	1.09333	1.006	1.043	-1.08681	0.189533	-1.04826	0.00764429	1.03678	0.406248
WP_004220154.1	MULTISPECIES: DNA-binding transcriptional regulator [Enterobacterales]	16	5	6	5	35.8	0.999	0.959	0.952333	-1.04171	0.410639	-1.049	0.0402596	-1.007	0.874099
WP_002913506.1	MULTISPECIES: phosphoenolpyruvate-protein phosphotransferase PtsI [Enterobacterales]	37	20	52	20	63.2	1.03767	0.9895	0.988667	-1.04868	0.183861	-1.04956	0.0480868	0.999158	0.972221
WP_004152131.1	MULTISPECIES: thiol peroxidase [Enterobacterales]	27	3	13	3	17.5	1.01167	0.974	0.963667	-1.03867	0.283047	-1.04981	0.0201122	-1.01072	0.688768
WP_023301632.1	oxidoreductase [Klebsiella pneumoniae]	24	8	9	8	37.1	0.969	0.926	0.922667	-1.04644	0.241513	-1.05022	0.0542686	0.9964	0.898824
WP_002914359.1	MULTISPECIES: BON domain-containing protein [Enterobacterales]	51	5	28	5	11.2	1.058	0.989	1.007	-1.06977	0.210861	-1.05065	0.0146345	1.0182	0.599359
WP_110244414.1	cAMP-activated global transcriptional regulator CRP [Klebsiella pneumoniae]	56	11	30	11	23.6	1.03167	0.9865	0.981667	-1.04578	0.062077	-1.05093	0.0340989	0.995101	0.663445
WP_002882917.1	MULTISPECIES: HslU--HslV peptidase ATPase subunit [Enterobacterales]	47	20	41	20	49.7	1.03767	1.02	0.987333	-1.01732	0.0481252	-1.05098	0.0120748	-1.03309	0.0546317
WP_004174805.1	MULTISPECIES: SMP-30/gluconolactonase/LRE family protein [Enterobacteriaceae]	38	10	11	10	32.7	1.09133	1.0485	1.038	-1.04085	0.484186	-1.05138	0.0348274	-1.01012	0.852789
WP_002918738.1	MULTISPECIES: acetyl-CoA carboxylase biotin carboxylase subunit [Enterobacterales]	48	18	32	18	49.2	1.01567	0.969	0.966	-1.04816	0.0785639	-1.05141	0.00100668	0.996904	0.799798
WP_016529461.1	MULTISPECIES: type I glyceraldehyde-3-phosphate dehydrogenase [Enterobacteriaceae]	19	6	14	6	35.7	1.03067	0.991	0.98	-1.04003	0.331651	-1.0517	0.0159302	-1.01122	0.732073
WP_004175970.1	MULTISPECIES: N-hydroxyarylamine O-acetyltransferase [Enterobacteriaceae]	31	8	10	8	32.1	1.01733	0.98	0.966	-1.0381	0.075237	-1.05314	0.0165003	-1.01449	0.344589
WP_002885652.1	MULTISPECIES: tRNA (adenosine(37)-N6)-dimethylallyltransferase MiaA [Enterobacterales]	54	12	12	12	34.8	0.988	0.946	0.938	-1.0444	0.103123	-1.0533	0.0516213	-1.00853	0.689278
WP_002891356.1	MULTISPECIES: transcription antitermination factor NusB [Enterobacterales]	62	8	10	8	15.8	1.058	1.0595	1.00433	1.00142	0.923563	-1.05344	0.0254281	-1.05493	0.0398198
WP_002882898.1	MULTISPECIES: two-component system sensor histidine kinase CpxA [Enterobacterales]	29	12	12	12	51.7	1.089	1.0145	1.03367	-1.07344	0.219904	-1.05353	0.00790715	1.01889	0.619294
WP_004174125.1	MULTISPECIES: serine endoprotease DegQ [Enterobacterales]	32	12	17	12	47.2	1.06667	1.042	1.012	-1.02367	0.229251	-1.05402	0.000530627	-1.02964	0.198123
WP_002898139.1	MULTISPECIES: serine--tRNA ligase [Enterobacterales]	53	18	36	18	48.6	1.08567	1.0345	1.02933	-1.04946	0.0724524	-1.05473	0.0145373	0.995006	0.725424
WP_101971565.1	mannose-6-phosphate isomerase [Klebsiella pneumoniae]	30	9	17	9	42.4	1.066	1.016	1.01033	-1.04921	0.0191163	-1.0551	0.0146581	-1.00561	0.652037
WP_002895839.1	MULTISPECIES: glutamine ABC transporter substrate-binding protein GlnH [Enterobacterales]	40	8	28	8	27.1	0.99	0.949	0.938	-1.0432	0.00156927	-1.05544	0.00021166	-1.01173	0.051892
WP_023342612.1	biosynthetic arginine decarboxylase [Klebsiella pneumoniae]	24	15	27	15	73.8	1.03333	0.987	0.978667	-1.04694	0.0402439	-1.05586	0.0195837	-1.00851	0.488575
WP_002919219.1	MULTISPECIES: DNA-directed RNA polymerase subunit alpha [Bacteria]	44	13	38	13	36.4	1.02967	0.9855	0.974667	-1.04482	0.187628	-1.05643	0.00307456	-1.01111	0.611024
WP_020802810.1	UDP-N-acetylmuramoyl-L-alanine--D-glutamate ligase [Klebsiella pneumoniae]	20	7	8	7	46.8	1.05167	1.014	0.995333	-1.03715	0.188439	-1.0566	0.00772498	-1.01875	0.405607
WP_024622789.1	elongation factor G [Klebsiella pneumoniae]	35	19	23	18	77.4	0.993667	0.9565	0.939667	-1.03886	0.308117	-1.05747	0.0340607	-1.01791	0.578946
WP_002888056.1	MULTISPECIES: carbamoyl-phosphate synthase large subunit [Enterobacterales]	28	30	36	30	117.9	1.02833	1.0355	0.972333	1.00697	0.832685	-1.05759	0.0295056	-1.06496	0.185833
WP_002898206.1	MULTISPECIES: asparagine--tRNA ligase [Enterobacterales]	43	20	31	20	52.5	1.02133	0.957	0.965	-1.06722	0.00569528	-1.05838	0.00687243	1.00836	0.429856
WP_002922458.1	MULTISPECIES: murein hydrolase activator EnvC [Enterobacterales]	35	13	14	13	46.9	1.071	0.992	1.01133	-1.07964	0.0148799	-1.059	0.0429233	1.01949	0.334365
WP_002915217.1	MULTISPECIES: GTP diphosphokinase [Enterobacteriaceae]	34	22	26	22	84.1	1.05667	1.03	0.997667	-1.02589	0.230299	-1.05914	0.0388014	-1.03241	0.0887839
WP_009309950.1	MULTISPECIES: bifunctional biotin--[acetyl-CoA-carboxylase] ligase/biotin operon repressor BirA [Enterobacteriaceae]	34	8	9	8	35.4	1.02433	1.0015	0.966333	-1.0228	0.32959	-1.06002	0.0431251	-1.03639	0.196577
WP_002916858.1	MULTISPECIES: bifunctional heptose 7-phosphate kinase/heptose 1-phosphate adenyltransferase [Enterobacterales]	40	15	22	15	51.1	1.018	0.9495	0.960333	-1.07214	0.0335559	-1.06005	0.0311192	1.01141	0.572387
WP_002898310.1	MULTISPECIES: MOSC domain-containing protein [Enterobacterales]	27	9	10	9	40.4	1.074	1.0485	1.01267	-1.02432	0.520284	-1.06057	0.0523282	-1.03539	0.389395
WP_002887814.1	MULTISPECIES: protein CreA [Enterobacterales]	30	5	12	5	17.1	1.04133	1.0285	0.981667	-1.01248	0.472339	-1.06078	0.02508	-1.04771	0.0265805
WP_023301923.1	sugar ABC transporter substrate-binding protein [Klebsiella pneumoniae]	15	4	4	4	33.2	1.04267	0.9125	0.982667	-1.14265	0.00688478	-1.06106	0.0499686	1.07689	0.0332157
WP_004145382.1	MULTISPECIES: 6-phosphofructokinase II [Enterobacterales]	55	13	34	13	32.6	1.00767	0.9655	0.949667	-1.04367	0.0565544	-1.06107	0.0204216	-1.01667	0.199146
WP_012737355.1	MULTISPECIES: 5-carboxymethyl-2-hydroxymuconate semialdehyde dehydrogenase [Enterobacteriaceae]	35	13	34	13	53	1.112	0.884	1.04767	-1.25792	0.00397557	-1.06141	0.0111671	1.18514	0.000960196
WP_004144601.1	MULTISPECIES: homocysteine S-methyltransferase [Enterobacteriaceae]	17	6	10	6	33.1	1.00067	0.9855	0.942333	-1.01539	0.385933	-1.0619	0.0290983	-1.04581	0.0281621
WP_002913193.1	MULTISPECIES: YfbU family protein [Enterobacterales]	73	11	32	11	19.4	1.01967	1.016	0.959667	0.996404	0.830905	-1.06252	0.0277402	-1.0587	0.0478228
WP_002912827.1	MULTISPECIES: D-lactate dehydrogenase [Enterobacterales]	55	27	42	27	65.3	1.069	1.0275	1.00567	-1.04039	0.0989693	-1.06298	0.0202036	-1.02171	0.273124
WP_024622786.1	EAL domain-containing protein [Klebsiella pneumoniae]	18	11	15	11	72.3	1.05733	0.9945	0.994667	-1.06318	0.142495	-1.063	0.0105405	1.00017	0.99025
WP_002886702.1	MULTISPECIES: SDR family NAD(P)-dependent oxidoreductase [Enterobacterales]	47	10	13	10	29.2	1.04333	0.9925	0.980667	-1.05122	0.0186674	-1.0639	0.00580744	-1.01207	0.0503392
WP_023342919.1	thiol reductant ABC exporter subunit CydD [Klebsiella pneumoniae]	21	11	12	11	65.3	1.08733	1.004	1.022	-1.083	0.0623601	-1.06393	0.0471416	1.01793	0.523143
WP_023301811.1	Fe-S cluster assembly protein SufB [Klebsiella pneumoniae]	29	12	14	12	54.9	0.967333	0.94	0.909	-1.02908	0.154447	-1.06417	0.0259879	-1.0341	0.09811
WP_004145239.1	MULTISPECIES: mannitol-1-phosphate 5-dehydrogenase [Enterobacteriaceae]	17	7	10	7	41.1	0.986333	0.9265	0.926	-1.06458	0.272201	-1.06515	0.0169702	0.99946	0.995224
WP_002882749.1	MULTISPECIES: nitrogen regulation protein NR(I) [Enterobacterales]	35	14	16	14	52.3	1.11167	1.0375	1.04367	-1.07149	0.0175987	-1.06515	0.00933427	1.00594	0.593293
WP_004174025.1	MULTISPECIES: intracellular growth attenuator family protein [Enterobacterales]	14	10	11	10	79.5	1.033	0.9785	0.969667	-1.0557	0.235749	-1.06531	0.00827405	-1.00911	0.777989
WP_004890744.1	beta-glucosidase BglX [Klebsiella pneumoniae]	44	28	41	28	83.3	1.03833	0.9725	0.974667	-1.06769	0.0847498	-1.06532	0.0258304	1.00223	0.926941
WP_002888541.1	MULTISPECIES: division/cell wall cluster transcriptional repressor MraZ [Enterobacterales]	34	5	7	5	17.3	0.993333	0.949	0.932333	-1.04672	0.475897	-1.06543	0.0507526	-1.01788	0.769165
WP_101971580.1	bifunctional acyl-ACP--phospholipid O-acyltransferase/long-chain-fatty-acid--ACP ligase [Klebsiella pneumoniae]	40	25	31	25	80.2	1.03367	0.9795	0.97	-1.0553	0.00959392	-1.06564	0.0391626	-1.00979	0.599809
WP_002891641.1	MULTISPECIES: cytochrome o ubiquinol oxidase subunit II [Enterobacterales]	27	8	25	8	34.8	1.01933	0.9895	0.956333	-1.03015	0.398414	-1.06588	0.0398731	-1.03468	0.344821
WP_002906125.1	MULTISPECIES: NAD-dependent malic enzyme [Enterobacterales]	25	12	17	12	62.7	1.02333	0.9785	0.96	-1.04582	0.445695	-1.06597	0.0133972	-1.01927	0.722356
WP_002882918.1	MULTISPECIES: HslU--HslV peptidase proteolytic subunit [Enterobacterales]	22	3	4	3	19	1.02067	0.995	0.957333	-1.0258	0.38724	-1.06616	0.0310698	-1.03935	0.241657
WP_002903315.1	MULTISPECIES: class II fumarate hydratase [Enterobacterales]	48	15	24	15	49.8	1.03333	1.0135	0.969	-1.01957	0.251433	-1.06639	0.0163262	-1.04592	0.0365151
WP_009307512.1	MULTISPECIES: AMP nucleosidase [Klebsiella]	43	17	36	17	54.2	1.02767	1.002	0.963667	-1.02562	0.23227	-1.06641	0.0032172	-1.03978	0.123603
WP_004147481.1	MULTISPECIES: cation-transporting P-type ATPase [Klebsiella]	14	10	11	8	98.1	1.03267	1.0855	0.968	1.05116	0.026647	-1.0668	0.0315939	-1.12138	0.015858
WP_023301867.1	glutathione transferase GstA [Klebsiella pneumoniae]	38	6	15	6	22.4	0.990667	0.9755	0.928	-1.01555	0.443767	-1.06753	0.0220086	-1.05119	0.0823892
WP_004184847.1	cytochrome c biogenesis protein CcdA [Klebsiella pneumoniae]	19	5	5	5	34.9	0.914667	0.8815	0.856333	-1.03763	0.0814181	-1.06812	0.0143548	-1.02939	0.082188
WP_002901979.1	MULTISPECIES: transcriptional regulator TyrR [Enterobacterales]	29	14	18	14	57.4	1.08133	1.018	1.012	-1.06221	0.00884283	-1.06851	0.00771597	-1.00593	0.586483
WP_002894461.1	MULTISPECIES: deaminated glutathione amidase [Enterobacterales]	34	7	8	7	28.4	1.04533	0.9815	0.978	-1.06504	0.0770069	-1.06885	0.0489439	0.996434	0.877553
WP_023286515.1	NAD(P)-dependent alcohol dehydrogenase [Klebsiella pneumoniae]	20	6	6	6	37.5	1.048	1.019	0.978667	-1.02846	0.302388	-1.07084	0.00828257	-1.04121	0.198041
WP_024622794.1	glycosyltransferase [Klebsiella pneumoniae]	13	4	4	4	42.6	1.07367	1.0245	1.00167	-1.04799	0.251201	-1.07188	0.00289497	-1.0228	0.479585
WP_002883417.1	MULTISPECIES: dienelactone hydrolase family protein [Enterobacterales]	30	6	9	6	29.6	1.05833	1.01	0.987333	-1.04785	0.124744	-1.07191	0.0395173	-1.02296	0.312642
WP_002898160.1	MULTISPECIES: cytidylate kinase [Enterobacterales]	27	6	9	6	24.9	1.00733	0.935	0.938667	-1.07736	0.0474666	-1.07315	0.0254639	1.00392	0.853745
WP_002896394.1	MULTISPECIES: lipoprotein [Enterobacterales]	57	7	23	7	18.6	1.09267	1.0245	1.01767	-1.06654	0.00835772	-1.0737	0.0182576	-1.00671	0.673306
WP_002914769.1	MULTISPECIES: DNA recombination/repair protein RecA [Enterobacterales]	43	11	25	11	37.9	1.03967	0.969	0.967667	-1.07293	0.0153997	-1.07441	0.00724106	0.998624	0.920418
WP_002891991.1	MULTISPECIES: cyclodextrin-binding protein [Enterobacterales]	16	6	6	6	44.1	1.06667	1.018	0.992667	-1.04781	0.0697737	-1.07455	0.0353042	-1.02552	0.28119
WP_085921749.1	formate dehydrogenase-N subunit alpha [Klebsiella pneumoniae]	39	27	34	26	112.3	1.062	0.9985	0.988	-1.0636	0.00270349	-1.0749	0.00820666	-1.01063	0.350694
WP_002918214.1	MULTISPECIES: osmotically-inducible protein OsmY [Enterobacteriaceae]	65	10	23	10	20.1	1.048	0.99	0.974667	-1.05859	0.0668244	-1.07524	0.0300934	-1.01573	0.391665
WP_110244374.1	transaldolase [Klebsiella pneumoniae]	63	18	65	18	35.4	1.03733	0.9805	0.964667	-1.05796	0.0125532	-1.07533	0.0047265	-1.01641	0.25508
WP_004183886.1	MULTISPECIES: DNA replication terminus site-binding protein [Enterobacterales]	20	6	7	6	35.1	0.981333	0.933	0.912333	-1.0518	0.0638216	-1.07563	0.0198146	-1.02265	0.246875
WP_004150790.1	MULTISPECIES: EAL domain-containing protein [Enterobacteriaceae]	9	2	2	2	25.9	1.05433	0.934	0.979667	-1.12884	0.240194	-1.07622	0.0299586	1.04889	0.496574
WP_004151130.1	MULTISPECIES: universal stress protein A [Klebsiella]	23	3	4	3	15.7	1.02133	0.963	0.948	-1.06057	0.0546354	-1.07736	0.0280585	-1.01582	0.505801
WP_004150308.1	MULTISPECIES: phosphate ABC transporter substrate-binding protein PstS [Enterobacterales]	57	15	22	15	36.7	1.086	0.9965	1.008	-1.08981	0.145023	-1.07738	0.0241037	1.01154	0.756198
WP_002210513.1	MULTISPECIES: DeoR/GlpR transcriptional regulator [Bacteria]	49	12	14	12	27.3	1.03833	0.961	0.963333	-1.08047	0.226774	-1.07785	0.013109	1.00243	0.944115
WP_002894699.1	MULTISPECIES: zinc ribbon-containing protein [Enterobacterales]	41	6	16	6	18.6	1.038	0.9725	0.963	-1.06735	0.0314145	-1.07788	0.0184826	-1.00987	0.552329
WP_002913731.1	MULTISPECIES: NADP-dependent oxaloacetate-decarboxylating malate dehydrogenase [Enterobacterales]	39	22	46	22	82.3	1.02867	0.9915	0.954333	-1.03749	0.0991634	-1.07789	0.0392384	-1.03895	0.18472
WP_004147969.1	MULTISPECIES: two-component system sensor histidine kinase PhoQ [Enterobacterales]	14	6	6	6	55.5	0.943333	0.918	0.875	-1.0276	0.426078	-1.0781	0.0450974	-1.04914	0.233824
WP_023302140.1	outer membrane protein OmpX [Klebsiella pneumoniae]	42	6	27	6	18.5	1.043	0.9685	0.967	-1.07692	0.0407521	-1.07859	0.0496294	0.998451	0.892568
WP_004179165.1	MULTISPECIES: replication-associated recombination protein A [Enterobacteriaceae]	36	15	18	15	49.6	1.02833	0.964	0.953	-1.06674	0.0425407	-1.07905	0.0298091	-1.01154	0.454794
WP_024622785.1	alpha/beta hydrolase [Klebsiella pneumoniae]	16	7	8	7	59.8	1.01733	0.964	0.942667	-1.05533	0.366018	-1.07921	0.0547707	-1.02263	0.671441
WP_002913766.1	MULTISPECIES: succinyl-diaminopimelate desuccinylase [Enterobacteriaceae]	36	11	11	11	41.3	1.01733	0.966	0.942333	-1.05314	0.123186	-1.07959	0.0509647	-1.02511	0.246025
WP_002908876.1	MULTISPECIES: Fe-S cluster assembly ATPase SufC [Enterobacterales]	50	11	19	11	27.7	1.084	0.9955	1.00267	-1.0889	0.0309971	-1.08112	0.0321809	1.0072	0.712955
WP_004140751.1	MULTISPECIES: glucans biosynthesis protein MdoG [Enterobacterales]	34	15	22	15	58.5	1.064	1.014	0.984	-1.04931	0.128854	-1.0813	0.054209	-1.03049	0.021799
WP_023301489.1	inorganic triphosphatase [Klebsiella pneumoniae]	35	15	21	15	48.3	1.05333	1.0025	0.973333	-1.05071	0.0527326	-1.08219	0.0296402	-1.02997	0.253016
WP_002917925.1	MULTISPECIES: pirin family protein [Enterobacterales]	27	5	5	5	25.8	1.05133	0.935	0.970667	-1.12442	0.0423585	-1.0831	0.00224614	1.03815	0.230929
WP_002922397.1	MULTISPECIES: PTS mannitol transporter subunit IICBA [Enterobacterales]	22	10	13	10	67.7	1.05367	0.9625	0.972667	-1.09472	0.0859449	-1.08328	0.0223025	1.01056	0.715272
WP_004185548.1	MULTISPECIES: bifunctional protein-disulfide isomerase/oxidoreductase DsbC [Enterobacteriaceae]	54	8	12	8	25.4	1.05	0.9855	0.968333	-1.06545	0.173871	-1.08434	0.010315	-1.01773	0.598304
WP_004150827.1	MULTISPECIES: DUF3574 domain-containing protein [Bacteria]	21	3	3	3	15.6	1.08033	0.9755	0.995667	-1.10747	0.0984896	-1.08504	0.0207373	1.02067	0.559296
WP_002911378.1	MULTISPECIES: DNA-binding transcriptional regulator KdgR [Enterobacterales]	55	13	26	13	30	1.01933	0.974	0.938667	-1.04654	0.00750554	-1.08594	0.000597573	-1.03764	0.0470093
WP_004174917.1	MULTISPECIES: pyridoxine/pyridoxal/pyridoxamine kinase [Enterobacteriaceae]	16	4	6	4	31.2	1.04867	0.9855	0.965667	-1.0641	0.0311549	-1.08595	0.00198771	-1.02054	0.0353228
WP_023302305.1	pyruvate dehydrogenase (acetyl-transferring), homodimeric type [Klebsiella pneumoniae]	48	36	119	36	99.4	1.068	0.9975	0.983333	-1.07068	0.0589786	-1.0861	0.0473819	-1.01441	0.350731
WP_002911425.1	MULTISPECIES: phosphogluconate dehydratase [Enterobacterales]	12	6	6	6	64.5	1.10967	0.937	1.02167	-1.18428	0.00391951	-1.08613	0.00919017	1.09036	0.0218509
WP_002892184.1	MULTISPECIES: adenylate kinase [Enterobacterales]	55	12	23	12	23.5	1.07767	0.9795	0.991667	-1.10022	0.0250122	-1.08672	0.0189094	1.01242	0.446696
WP_002914771.1	MULTISPECIES: nicotinamide-nucleotide amidase [Enterobacterales]	44	5	9	5	17.4	1.108	1.056	1.01933	-1.04924	0.194156	-1.08698	0.00311907	-1.03597	0.242553
WP_004152513.1	MULTISPECIES: SDR family NAD(P)-dependent oxidoreductase [Enterobacterales]	32	8	11	8	29.6	1.01	0.95	0.929	-1.06316	0.158555	-1.08719	0.00107533	-1.0226	0.44358
WP_110244478.1	bifunctional glucose-1-phosphatase/inositol phosphatase [Klebsiella pneumoniae]	37	14	22	14	45.5	1.04633	0.981	0.962	-1.0666	0.134949	-1.08766	0.0118075	-1.01975	0.524179
WP_004150923.1	MULTISPECIES: bifunctional dihydroneopterin aldolase/7,8-dihydroneopterin epimerase [Enterobacterales]	29	3	3	3	14.1	1.05867	0.947	0.973333	-1.11792	0.0332978	-1.08767	0.0481151	1.02781	0.145611
WP_004174694.1	MULTISPECIES: murein transglycosylase B [Enterobacterales]	11	3	4	3	39.7	1.03833	0.9375	0.954333	-1.10756	0.00463934	-1.08802	0.0106411	1.01796	0.345065
WP_002886928.1	MULTISPECIES: aspartate carbamoyltransferase [Enterobacterales]	30	9	12	9	34.2	1.03967	1.0555	0.955333	1.01523	0.502803	-1.08828	0.0194988	-1.10485	0.0108061
WP_002914032.1	MULTISPECIES: nitrogen regulatory protein P-II [Enterobacterales]	54	6	9	6	12.4	1.02733	0.9375	0.944	-1.09582	0.023679	-1.08828	0.0189867	1.00693	0.709704
WP_002915974.1	MULTISPECIES: YgdI/YgdR family lipoprotein [Enterobacterales]	47	2	5	2	7.9	1.01367	0.8985	0.931333	-1.12818	0.0098117	-1.0884	0.0246565	1.03654	0.194191
WP_002892486.1	MULTISPECIES: lysine decarboxylase CadA [Enterobacterales]	31	19	28	19	81.3	0.959333	1.1425	0.880333	1.19093	0.00027401	-1.08974	0.00222898	-1.2978	0.000543266
WP_002886705.1	MULTISPECIES: 3'(2'),5'-bisphosphate nucleotidase CysQ [Enterobacteriaceae]	38	8	16	8	27.4	1.10767	1.0365	1.01633	-1.06866	0.0140218	-1.08987	0.00994287	-1.01984	0.0710782
WP_004174989.1	MULTISPECIES: glutathione transferase [Enterobacteriaceae]	33	8	12	8	24	1.06167	0.9895	0.974	-1.07293	0.284927	-1.09001	0.0194848	-1.01591	0.758951
WP_004151336.1	MULTISPECIES: endopeptidase La [Enterobacterales]	32	23	38	23	87.4	1.02933	0.995	0.944333	-1.03451	0.102945	-1.09001	0.00471929	-1.05365	0.0336524
WP_004179041.1	MULTISPECIES: ROK family transcriptional regulator [Klebsiella]	27	10	13	10	44.3	1.00767	0.965	0.924333	-1.04421	0.266012	-1.09016	0.0503127	-1.044	0.215767
WP_002901634.1	MULTISPECIES: outer membrane protein OmpW [Enterobacterales]	42	5	26	5	23	0.992667	0.983	0.910333	-1.00983	0.861734	-1.09044	0.0156779	-1.07982	0.358819
WP_004146477.1	MULTISPECIES: 5-amino-6-(5-phospho-D-ribitylamino)uracil phosphatase YigB [Enterobacteriaceae]	45	8	10	8	26.7	1.102	1.018	1.01033	-1.08251	0.0473605	-1.09073	0.0207935	-1.00759	0.57666
WP_023301556.1	SDR family NAD(P)-dependent oxidoreductase [Klebsiella pneumoniae]	48	11	24	11	27.4	1.052	0.9485	0.964333	-1.10912	0.00340998	-1.09091	0.00648125	1.01669	0.194498
WP_004178740.1	MULTISPECIES: activator of HSP90 ATPase [Enterobacterales]	41	5	7	5	17.7	1.126	1.0615	1.032	-1.06076	0.277722	-1.09109	0.0334713	-1.02859	0.539776
WP_002912823.1	MULTISPECIES: ABC transporter substrate-binding protein [Enterobacterales]	26	8	16	8	32.9	1.107	0.9895	1.01433	-1.11875	0.026595	-1.09136	0.0539127	1.0251	0.337863
WP_004176857.1	MULTISPECIES: hypothetical protein [Enterobacterales]	22	5	6	5	24.4	1.04433	0.9735	0.956667	-1.07276	0.171612	-1.09164	0.044041	-1.0176	0.658019
WP_004174339.1	MULTISPECIES: RNA polymerase sigma factor RpoD [Enterobacterales]	25	17	27	17	70.4	1.02367	0.9685	0.937667	-1.05696	0.0070198	-1.09172	0.0101763	-1.03288	0.122508
WP_004149336.1	MULTISPECIES: cytoskeleton protein RodZ [Enterobacterales]	27	7	16	7	35.2	1.06	0.9495	0.97	-1.11638	0.00469242	-1.09278	0.0114186	1.02159	0.318284
WP_004174060.1	MULTISPECIES: FKBP-type peptidyl-prolyl cis-trans isomerase [Enterobacteriaceae]	40	12	33	11	29.4	1.05933	0.9995	0.969333	-1.05986	0.109674	-1.09285	0.0219618	-1.03112	0.314768
WP_004173884.1	MULTISPECIES: lipoprotein NlpA [Enterobacteriaceae]	24	5	6	5	29.1	1.117	1.046	1.022	-1.06788	0.102003	-1.09295	0.0425856	-1.02348	0.495292
WP_002888332.1	MULTISPECIES: co-chaperone DjlA [Enterobacterales]	29	7	8	7	30.9	1.167	1.0365	1.06767	-1.1259	0.0961516	-1.09304	0.0509334	1.03007	0.532686
WP_004151753.1	MULTISPECIES: methionine synthase [Klebsiella]	30	32	39	32	135.7	1.06067	0.9875	0.969667	-1.07409	0.0577848	-1.09385	0.0225145	-1.01839	0.380334
WP_023302154.1	galactose-1-phosphate uridylyltransferase [Klebsiella pneumoniae]	40	12	14	12	39.5	1.03433	0.9485	0.945	-1.09049	0.0502777	-1.09453	0.0112011	0.99631	0.881954
WP_110244468.1	ATP-dependent Clp protease ATP-binding subunit ClpA [Klebsiella pneumoniae]	29	21	31	21	84.1	1.08067	1.0175	0.986	-1.06208	0.0387844	-1.09601	0.0241074	-1.03195	0.231973
WP_002910904.1	MULTISPECIES: long-chain-fatty-acid--CoA ligase FadD [Enterobacterales]	19	8	10	8	62.3	1.06933	0.9895	0.975333	-1.08068	0.0352577	-1.09638	0.02355	-1.01452	0.0779866
WP_004149074.1	MULTISPECIES: LysR family transcriptional regulator [Enterobacterales]	36	8	9	8	33.7	1.05467	0.947	0.961333	-1.11369	0.0240824	-1.09709	0.0530472	1.01514	0.647191
WP_023301583.1	alpha-2-macroglobulin family protein [Klebsiella pneumoniae]	30	40	57	40	179	1.043	0.97	0.95	-1.07526	0.00311346	-1.09789	0.000540218	-1.02105	0.0715396
WP_002885669.1	MULTISPECIES: 23S rRNA (guanosine(2251)-2'-O)-methyltransferase RlmB [Enterobacterales]	31	6	7	6	26.5	1.07067	1.013	0.974667	-1.05693	0.098897	-1.0985	0.0114139	-1.03933	0.188767
WP_002904489.1	MULTISPECIES: DeoR/GlpR transcriptional regulator [Enterobacteriaceae]	22	6	6	6	27.7	1.05533	0.91	0.960667	-1.15971	0.00910086	-1.09854	0.0161891	1.05568	0.128095
WP_002908865.1	MULTISPECIES: cysteine desulfuration protein SufE [Enterobacterales]	20	3	3	3	15.6	1.033	1.064	0.939667	1.03001	0.138615	-1.09933	0.00610491	-1.13232	0.00408667
WP_024622990.1	DUF945 domain-containing protein [Klebsiella pneumoniae]	48	19	46	19	56	1.07533	0.9735	0.977667	-1.10461	0.0185271	-1.0999	0.0219037	1.00428	0.86167
WP_023342924.1	AcrB/AcrD/AcrF family protein [Klebsiella pneumoniae]	15	13	13	13	111.4	1.15233	1.0415	1.047	-1.10642	0.0105742	-1.1006	0.0181769	1.00528	0.596137
WP_004145968.1	MULTISPECIES: transcriptional regulator SgrR [Enterobacteriaceae]	7	4	4	4	64.1	1.00067	0.931	0.909	-1.07483	0.213269	-1.10084	0.0443659	-1.0242	0.583031
WP_001763177.1	MULTISPECIES: hypothetical protein [Enterobacteriaceae]	56	6	8	6	13.1	1.07833	0.9815	0.979	-1.09866	0.0315704	-1.10146	0.0281912	0.997453	0.903027
WP_004211063.1	MULTISPECIES: alpha,alpha-trehalase [Enterobacteriaceae]	30	15	30	15	64.3	1.11433	0.991	1.01067	-1.12445	0.146413	-1.10257	0.0105673	1.01985	0.660797
WP_023342601.1	autoinducer 2 ABC transporter substrate-binding protein LsrB [Klebsiella pneumoniae]	26	7	8	7	35.9	1.03167	0.9505	0.935333	-1.08539	0.0529393	-1.10299	0.0167466	-1.01622	0.56989
WP_002895841.1	MULTISPECIES: DNA starvation/stationary phase protection protein [Enterobacterales]	70	10	59	10	18.7	1.094	0.987	0.991667	-1.10841	0.0220016	-1.10319	0.0201376	1.00473	0.803178
WP_002920540.1	MULTISPECIES: Fe-S biogenesis protein NfuA [Enterobacterales]	36	6	8	6	21	1.02267	0.989	0.926667	-1.03404	0.355876	-1.1036	0.053081	-1.06727	0.0932613
WP_004157874.1	MULTISPECIES: LysM peptidoglycan-binding domain-containing protein [Enterobacterales]	52	11	13	11	25.4	1.09333	1.021	0.989667	-1.07085	0.043681	-1.10475	0.025688	-1.03166	0.287131
WP_021313276.1	MULTISPECIES: fructuronate reductase [Klebsiella]	20	8	10	7	53.8	1.14233	1.047	1.034	-1.09105	0.0385	-1.10477	0.029668	-1.01257	0.62767
WP_004150803.1	MULTISPECIES: tRNA 2-thiouridine(34) synthase MnmA [Enterobacteriaceae]	22	7	8	7	41	1.056	0.9545	0.955667	-1.10634	0.0295701	-1.10499	0.0187784	1.00122	0.905529
WP_004146997.1	MULTISPECIES: molecular chaperone DnaK [Enterobacterales]	49	24	83	24	69.1	1.08233	1.0525	0.979333	-1.02835	0.325654	-1.10517	0.0148815	-1.07471	0.0487539
WP_004151921.1	MULTISPECIES: ammonia-dependent NAD(+) synthetase [Enterobacterales]	46	10	17	10	30.5	1.036	0.9645	0.937333	-1.07413	0.0821205	-1.10526	0.000179791	-1.02898	0.213111
WP_002885441.1	MULTISPECIES: molecular chaperone GroEL [Enterobacterales]	63	26	191	26	57.1	1.06367	0.9885	0.962	-1.07604	0.0184763	-1.10568	0.0105453	-1.02755	0.240783
WP_004147352.1	MULTISPECIES: hypothetical protein [Enterobacterales]	28	2	2	2	9.5	1.08267	1.0165	0.978667	-1.06509	0.102059	-1.10627	0.0269261	-1.03866	0.0695688
WP_002910902.1	MULTISPECIES: cell division topological specificity factor MinE [Enterobacterales]	57	5	7	5	10.3	1.15467	1.0325	1.04333	-1.11832	0.146954	-1.10671	0.0185632	1.01049	0.813047
WP_004184973.1	MULTISPECIES: competence/damage-inducible protein CinA [Enterobacterales]	24	7	10	7	43.4	1.17233	1.087	1.059	-1.0785	0.0783311	-1.10702	0.0388163	-1.02644	0.377864
WP_002907384.1	MULTISPECIES: spermidine/putrescine ABC transporter substrate-binding protein [Enterobacterales]	43	14	16	14	42.2	1.07567	0.96	0.97	-1.12049	0.00793124	-1.10893	0.012595	1.01042	0.413144
WP_002889733.1	MULTISPECIES: xanthine phosphoribosyltransferase [Enterobacterales]	23	3	5	3	16.9	1.07733	1.0075	0.971	-1.06931	0.0358384	-1.10951	0.0133979	-1.03759	0.184364
WP_002890225.1	MULTISPECIES: phosphate starvation-inducible protein PsiF [Enterobacterales]	50	6	35	6	11.5	1.02633	0.945	0.925	-1.08607	0.0889629	-1.10955	0.0446519	-1.02162	0.436655
WP_001157751.1	MULTISPECIES: DNA-binding response regulator [Bacteria]	48	10	22	10	27.3	1.096	1.003	0.987667	-1.09272	0.0363987	-1.10969	0.0370045	-1.01552	0.639989
WP_023302376.1	phosphatidylserine decarboxylase proenzyme [Klebsiella pneumoniae]	17	5	7	5	35.5	1.025	0.9815	0.923667	-1.04432	0.529407	-1.10971	0.00593363	-1.06261	0.432049
WP_002920861.1	MULTISPECIES: DUF1795 domain-containing protein [Enterobacterales]	44	5	11	5	19.5	1.004	0.975	0.904667	-1.02974	0.248227	-1.1098	0.0140797	-1.07775	0.0356323
WP_002918565.1	MULTISPECIES: DUF1043 family protein [Enterobacterales]	58	6	15	6	15	1.07267	0.982	0.966	-1.09233	0.0167623	-1.11042	0.00452204	-1.01656	0.285154
WP_004187174.1	MULTISPECIES: DNA polymerase I [Klebsiella]	28	23	32	23	103.1	1.07167	0.991	0.965	-1.0814	0.011752	-1.11054	0.00280762	-1.02694	0.0239793
WP_002915998.1	MULTISPECIES: carbohydrate ABC transporter substrate-binding protein [Enterobacterales]	24	11	13	11	47.9	1.059	0.9895	0.952	-1.07024	0.111949	-1.11239	0.0235179	-1.03939	0.300963
WP_002907749.1	MULTISPECIES: outer membrane lipoprotein SlyB [Enterobacterales]	54	6	18	6	15.2	1.07967	0.982	0.970333	-1.09946	0.0619592	-1.11268	0.0328778	-1.01202	0.712889
WP_004150973.1	MULTISPECIES: ATP-dependent chaperone ClpB [Enterobacterales]	52	40	89	37	95.3	1.03633	0.9905	0.931	-1.04627	0.000664408	-1.11314	0.00793661	-1.06391	0.0266655
WP_002907760.1	MULTISPECIES: aldo/keto reductase family oxidoreductase [Enterobacterales]	14	4	5	4	33.6	1.046	0.9775	0.939333	-1.07008	0.0152285	-1.11356	0.0276296	-1.04063	0.211278
WP_004151460.1	MULTISPECIES: DNA cytosine methyltransferase [Klebsiella]	16	7	7	7	53.6	1.098	1.038	0.986	-1.0578	0.500891	-1.11359	0.0459415	-1.05274	0.545423
WP_002886706.1	MULTISPECIES: YtfJ family protein [Enterobacterales]	22	3	4	3	20.4	1.12	0.956	1.00567	-1.17155	0.0195088	-1.11369	0.0222078	1.05195	0.0640495
WP_023301695.1	histidine ABC transporter substrate-binding protein HisJ [Klebsiella pneumoniae]	47	9	15	8	28.5	1.12167	1.0035	1.007	-1.11775	0.0340432	-1.11387	0.0227225	1.00349	0.792734
WP_101971513.1	hydroxyethylthiazole kinase [Klebsiella pneumoniae]	35	7	12	7	26.2	1.019	1.045	0.914	1.02552	0.764061	-1.11488	0.00280308	-1.14333	0.26186
WP_002901738.1	MULTISPECIES: threonylcarbamoyl-AMP synthase [Enterobacterales]	37	6	9	6	23.1	1.064	0.9565	0.954333	-1.11239	0.0286587	-1.11491	0.0161601	0.997735	0.792527
WP_004191990.1	MULTISPECIES: pyruvate dehydrogenase complex dihydrolipoyllysine-residue acetyltransferase [Klebsiella]	35	19	47	19	65.9	1.053	0.9605	0.944333	-1.0963	0.167817	-1.11507	0.0121402	-1.01712	0.632209
WP_002884951.1	MULTISPECIES: thiamine phosphate synthase [Enterobacterales]	37	4	5	4	15.5	1.02	0.9345	0.914667	-1.09149	0.0850667	-1.11516	0.0123163	-1.02168	0.527827
WP_004176927.1	MULTISPECIES: DUF2291 domain-containing protein [Enterobacteriaceae]	19	4	5	4	22.2	1.122	0.953	1.006	-1.17733	0.141858	-1.11531	0.00654987	1.05561	0.431757
WP_004183438.1	MULTISPECIES: pyroglutamyl-peptidase I [Enterobacteriaceae]	40	8	10	8	22.4	1.04267	0.9205	0.934333	-1.13272	0.0204034	-1.11595	0.0127335	1.01503	0.419879
WP_023302372.1	hypothetical protein [Klebsiella pneumoniae]	33	6	6	6	20	1.04267	0.918	0.933333	-1.1358	0.0134496	-1.11714	0.0323205	1.0167	0.619667
WP_004175414.1	MULTISPECIES: trehalose-6-phosphate synthase [Enterobacterales]	42	21	33	21	53.8	1.13367	1.062	1.01433	-1.06748	0.0394018	-1.11765	0.00125253	-1.04699	0.0726476
WP_002918444.1	MULTISPECIES: aerobic respiration two-component sensor histidine kinase ArcB [Enterobacterales]	25	17	22	17	87.7	1.05767	0.9955	0.945667	-1.06245	0.264987	-1.11843	0.00146322	-1.0527	0.296592
WP_004177499.1	MULTISPECIES: 16S rRNA methyltransferase [Enterobacterales]	25	8	11	8	37.3	1.09067	0.964	0.975	-1.1314	0.0394393	-1.11863	0.0155387	1.01141	0.712461
WP_004898898.1	MULTISPECIES: glutathione peroxidase [Enterobacteriaceae]	50	8	16	8	20.1	1.05233	0.966	0.940333	-1.08937	0.00136339	-1.11911	0.000395113	-1.0273	0.0547545
WP_023302373.1	fumarate reductase (quinol) flavoprotein subunit [Klebsiella pneumoniae]	57	26	55	26	65.4	1.15933	1.021	1.035	-1.13549	0.00686928	-1.12013	0.0044676	1.01371	0.192218
WP_002907811.1	MULTISPECIES: carbonic anhydrase [Enterobacterales]	18	4	5	4	23.2	1.03733	0.984	0.925333	-1.0542	0.106622	-1.12104	0.0124779	-1.0634	0.0804585
WP_023301574.1	nucleotide exchange factor GrpE [Klebsiella pneumoniae]	47	7	18	7	21.7	1.10733	0.987	0.987667	-1.12192	0.0161895	-1.12116	0.0120952	1.00068	0.988242
WP_004140292.1	MULTISPECIES: lipopolysaccharide assembly protein LapB [Enterobacteriaceae]	21	7	10	7	44.5	1.05133	0.968	0.937333	-1.08609	0.0256612	-1.12162	0.00671506	-1.03272	0.182664
WP_002887843.1	MULTISPECIES: two-component system response regulator ArcA [Enterobacterales]	46	10	22	10	27.3	1.065	0.9845	0.949333	-1.08177	0.00542306	-1.12184	0.00408002	-1.03704	0.107526
WP_002888536.1	MULTISPECIES: acetolactate synthase small subunit [Enterobacterales]	33	5	6	5	18	1.10267	1.049	0.982667	-1.05116	0.188175	-1.12212	0.0267546	-1.0675	0.0568794
WP_024622750.1	zinc ABC transporter substrate-binding protein ZnuA [Klebsiella pneumoniae]	22	6	6	6	34.1	1.15167	1.0355	1.026	-1.11218	0.0126713	-1.12248	0.0222833	-1.00926	0.720331
WP_002890285.1	MULTISPECIES: recombination-associated protein RdgC [Enterobacterales]	19	6	7	6	34	1.091	0.9635	0.971667	-1.13233	0.154235	-1.12281	0.0359913	1.00848	0.868503
WP_004150975.1	MULTISPECIES: bifunctional chorismate mutase/prephenate dehydratase [Enterobacterales]	21	9	10	9	42.9	1.09733	0.985	0.976	-1.11404	0.00286855	-1.12432	0.012321	-1.00922	0.677533
WP_002894761.1	MULTISPECIES: ferric iron uptake transcriptional regulator [Enterobacterales]	57	7	12	7	17.1	1.17267	1.066	1.043	-1.10006	0.0742918	-1.12432	0.0487808	-1.02205	0.35729
WP_004144745.1	MULTISPECIES: YecA family protein [Enterobacterales]	16	3	3	3	21.4	1.16267	1.0715	1.033	-1.08508	0.112725	-1.12552	0.0435572	-1.03727	0.313466
WP_002912932.1	MULTISPECIES: LysR family transcriptional regulator [Enterobacteriaceae]	15	4	4	4	31.9	1.03267	0.9885	0.917333	-1.04468	0.448957	-1.12573	0.0240155	-1.07758	0.26057
WP_110244458.1	ABC transporter substrate-binding protein [Klebsiella pneumoniae]	38	10	19	9	33.2	1.093	0.9885	0.970333	-1.10572	0.0187018	-1.12642	0.0111375	-1.01872	0.447266
WP_002916785.1	MULTISPECIES: TonB system transport protein ExbD [Enterobacteriaceae]	25	2	2	2	15.6	1.12533	0.905	0.999	-1.24346	0.00394413	-1.12646	0.0487471	1.10387	0.0860992
WP_002885589.1	MULTISPECIES: tRNA (adenosine(37)-N6)-threonylcarbamoyltransferase complex ATPase subunit type 1 TsaE [Enterobacterales]	34	5	8	5	17	1.04133	0.945	0.924333	-1.10194	0.183589	-1.12658	0.00987784	-1.02236	0.664676
WP_001044770.1	MULTISPECIES: PIN domain-containing protein [Enterobacterales]	62	7	10	7	15.1	1.12	1	0.993667	-1.12	0.0529179	-1.12714	0.0228457	-1.00637	0.842918
WP_020317160.1	MULTISPECIES: type I restriction endonuclease subunit R [Klebsiella]	35	33	45	4	121.8	1.11833	0.94	0.992	-1.18972	0.0130586	-1.12735	0.0315418	1.05532	0.203676
WP_004145870.1	MULTISPECIES: serine endoprotease DegP [Klebsiella]	43	17	47	17	49.5	1.075	0.996	0.953333	-1.07932	0.00575961	-1.12762	0.0019506	-1.04476	0.0575587
WP_002894375.1	MULTISPECIES: thiol:disulfide interchange protein DsbG [Enterobacteriaceae]	27	5	5	5	27.9	1.07433	0.9835	0.952	-1.09236	0.0212368	-1.1285	0.00549355	-1.03309	0.141271
WP_002895154.1	MULTISPECIES: molybdenum-dependent transcriptional regulator [Enterobacterales]	29	7	10	7	28.2	1.08467	0.988	0.961	-1.09784	0.000491725	-1.12869	0.0453223	-1.0281	0.406877
WP_002910890.1	MULTISPECIES: fatty acid metabolism transcriptional regulator FadR [Enterobacterales]	36	8	16	8	27.1	1.08	1.0115	0.956667	-1.06772	0.0812768	-1.12892	0.0132655	-1.05732	0.0660982
WP_004214608.1	MULTISPECIES: nucleoside triphosphatase NudI [Klebsiella]	20	2	2	2	16.2	1.06567	0.9465	0.941	-1.1259	0.0220098	-1.13248	0.0107029	-1.00584	0.806204
WP_023301694.1	lysine/arginine/ornithine ABC transporter substrate-binding protein ArgT [Klebsiella pneumoniae]	39	8	17	7	28.2	1.06633	0.924	0.941333	-1.15404	0.0641836	-1.13279	0.00686392	1.01876	0.640612
WP_004151871.1	MULTISPECIES: LysR family transcriptional regulator [Enterobacterales]	10	2	2	2	33.5	1.13767	1.025	1.00367	-1.10992	0.0346423	-1.13351	0.0212461	-1.02126	0.405762
WP_004188425.1	MULTISPECIES: N-acetylmannosamine-6-phosphate 2-epimerase [Enterobacterales]	16	4	5	4	24.5	1.09667	0.9605	0.967333	-1.14177	0.379653	-1.1337	0.033928	1.00711	0.928288
WP_002921436.1	MULTISPECIES: insulinase family protein [Enterobacterales]	46	17	21	17	55.7	1.09067	0.975	0.961667	-1.11863	0.00559055	-1.13414	0.0059337	-1.01386	0.52334
WP_002909055.1	MULTISPECIES: phosphoenolpyruvate synthase [Enterobacteriaceae]	41	28	64	28	87	1.051	0.9835	0.926667	-1.06863	0.0172194	-1.13417	0.0434875	-1.06133	0.17453
WP_002910100.1	MULTISPECIES: thymidine kinase [Enterobacterales]	35	6	8	6	23.2	1.09033	0.925	0.960667	-1.17874	0.0962072	-1.13498	0.0456617	1.03856	0.421284
WP_002915108.1	MULTISPECIES: protein-L-isoaspartate O-methyltransferase [Enterobacterales]	20	4	6	4	23.4	1.095	0.94	0.964	-1.16489	0.00593981	-1.13589	0.0403189	1.02553	0.535172
WP_016532310.1	FAD:protein FMN transferase ApbE [Klebsiella pneumoniae]	21	7	8	7	37.8	1.09733	0.998	0.965333	-1.09953	0.0278832	-1.13674	0.00625119	-1.03384	0.19754
WP_004145166.1	MULTISPECIES: universal stress protein UspA [Enterobacterales]	21	2	4	2	16.2	1.06133	0.983	0.933	-1.07969	0.113407	-1.13755	0.0485623	-1.05359	0.261096
WP_002888638.1	MULTISPECIES: protein translocase subunit SecA [Enterobacterales]	46	31	51	30	101.9	1.06367	0.99	0.935	-1.07441	0.00594537	-1.13761	0.000745777	-1.05882	0.0031544
WP_110244326.1	branched-chain amino acid ABC transporter substrate-binding protein [Klebsiella pneumoniae]	20	7	8	7	39.7	1.08767	0.9305	0.955667	-1.16891	0.0283208	-1.13812	0.0273911	1.02705	0.288321
WP_002907744.1	MULTISPECIES: C-type lysozyme inhibitor [Enterobacterales]	36	3	4	3	12.4	1.03167	0.9455	0.905333	-1.09113	0.0318165	-1.13954	0.0304323	-1.04437	0.288381
WP_002918206.1	MULTISPECIES: YraN family protein [Enterobacterales]	14	2	2	2	14.5	0.829667	0.7055	0.726333	-1.176	0.241747	-1.14227	0.0465212	1.02953	0.746688
WP_002910917.1	MULTISPECIES: PTS mannose transporter subunit IIAB [Enterobacterales]	43	12	36	12	34.9	1.07133	0.9475	0.937667	-1.13069	0.0352415	-1.14255	0.00091995	-1.01049	0.660356
WP_002896368.1	MULTISPECIES: spermidine/putrescine ABC transporter substrate-binding protein PotF [Enterobacterales]	20	6	11	6	40.8	1.17467	1.0345	1.028	-1.13549	0.206564	-1.14267	0.00474237	-1.00632	0.925213
WP_002911454.1	MULTISPECIES: Holliday junction branch migration protein RuvA [Enterobacterales]	12	2	2	2	22.1	1.09667	0.975	0.959667	-1.12479	0.00711152	-1.14276	0.00417314	-1.01598	0.457158
WP_004214637.1	MULTISPECIES: glycerophosphodiester phosphodiesterase [Enterobacterales]	7	3	3	3	40.3	1.17067	1.108	1.023	-1.05656	0.543042	-1.14435	0.0129697	-1.08309	0.432798
WP_023302239.1	DUF3251 domain-containing protein [Klebsiella pneumoniae]	45	7	10	7	19.3	1.02467	0.938	0.894333	-1.0924	0.0829152	-1.14573	0.0195869	-1.04883	0.201416
WP_002913890.1	MULTISPECIES: membrane protein [Enterobacterales]	52	10	15	10	22.3	1.14767	0.981	1.00133	-1.16989	0.0150136	-1.14614	0.00812489	1.02073	0.338037
WP_021313343.1	GGDEF domain-containing protein [Klebsiella pneumoniae]	6	2	2	2	43	0.943	0.819	0.822667	-1.1514	0.00649444	-1.14627	0.0316426	1.00448	0.920484
WP_002918387.1	MULTISPECIES: outer membrane lipid asymmetry maintenance protein MlaD [Enterobacterales]	48	8	11	8	19.7	1.10567	1.0095	0.964333	-1.09526	0.0746368	-1.14656	0.00642388	-1.04684	0.256296
WP_004184252.1	MULTISPECIES: DUF3313 domain-containing protein [Enterobacteriaceae]	36	7	14	7	24.3	1.07067	0.992	0.932	-1.0793	0.0428261	-1.14878	0.00656582	-1.06438	0.0779759
WP_004150835.1	MULTISPECIES: acylphosphatase [Enterobacterales]	45	3	6	3	10.2	1.11233	0.944	0.968	-1.17832	0.00519175	-1.1491	0.00226966	1.02542	0.143995
WP_004152113.1	MULTISPECIES: Zn-dependent protease [Enterobacterales]	23	5	5	5	34.5	1.11667	0.904	0.971333	-1.23525	0.151094	-1.14962	0.0446973	1.07448	0.479847
WP_002891647.1	MULTISPECIES: hypothetical protein [Enterobacterales]	19	3	6	3	20.8	1.08033	0.9685	0.939667	-1.11547	0.0412759	-1.1497	0.0148407	-1.03068	0.180685
WP_110244419.1	gamma-glutamyltransferase [Klebsiella pneumoniae]	39	19	29	19	62	1.15	0.947	1	-1.21436	0.00364846	-1.15	0.00696608	1.05597	0.0823173
WP_002913372.1	MULTISPECIES: alanine transaminase [Enterobacteriaceae]	33	11	14	11	45.1	1.143	0.9825	0.993667	-1.16336	0.00703712	-1.15029	0.0151514	1.01137	0.502223
WP_015959390.1	DNA polymerase III subunit psi [Klebsiella pneumoniae]	39	3	4	3	15.2	1.20533	1.0275	1.047	-1.17307	0.0238323	-1.15123	0.0293276	1.01898	0.640135
WP_004152190.1	MULTISPECIES: MurR/RpiR family transcriptional regulator [Enterobacterales]	21	5	6	5	31.6	1.04467	0.998	0.907333	-1.04676	0.192556	-1.15136	0.019761	-1.09993	0.0630963
WP_002901486.1	MULTISPECIES: exodeoxyribonuclease III [Enterobacterales]	35	8	15	8	30.9	1.108	1.002	0.962333	-1.10579	0.00844892	-1.15137	0.0342393	-1.04122	0.318455
WP_002913103.1	MULTISPECIES: 2-succinyl-5-enolpyruvyl-6-hydroxy-3-cyclohexene-1-carboxylic-acid synthase [Enterobacterales]	13	6	6	6	60.6	1.16	1.013	1.00733	-1.14511	0.0333453	-1.15156	0.0170207	-1.00563	0.865926
WP_004150824.1	MULTISPECIES: lipoprotein [Enterobacterales]	30	4	4	4	20.3	1.14367	0.962	0.992667	-1.18884	0.00863558	-1.15212	0.0119294	1.03188	0.335607
WP_002892258.1	MULTISPECIES: SPFH/Band 7/PHB domain protein [Enterobacterales]	39	9	14	9	33.5	1.05233	0.962	0.913	-1.0939	0.0114303	-1.15261	0.0181738	-1.05367	0.179919
WP_002884142.1	MULTISPECIES: 50S ribosomal protein L7/L12 [Enterobacterales]	56	6	18	6	12.3	1.18767	1.007	1.03033	-1.17941	0.0124935	-1.1527	0.0112671	1.02317	0.428598
WP_002889696.1	MULTISPECIES: class II glutamine amidotransferase [Enterobacterales]	41	9	11	9	28.7	1.09033	0.952	0.945	-1.14531	0.00821546	-1.15379	0.00944007	-1.00741	0.782974
WP_023282860.1	MULTISPECIES: mannonate dehydratase [Enterobacteriaceae]	41	14	18	14	44.8	1.119	0.9685	0.969667	-1.15539	0.115628	-1.154	0.000398882	1.0012	0.965578
WP_002922128.1	MULTISPECIES: glycine--tRNA ligase subunit alpha [Enterobacterales]	32	8	12	8	34.7	1.10833	1.0265	0.959	-1.07972	0.0785881	-1.15572	0.0106038	-1.07039	0.0390623
WP_004176920.1	MULTISPECIES: enterochelin esterase [Enterobacteriaceae]	5	2	2	2	45.5	1.10067	0.86	0.951	-1.27984	0.0062532	-1.15738	0.0131025	1.10581	0.0610075
WP_002916508.1	MULTISPECIES: phosphoglycerate kinase [Enterobacterales]	34	11	39	11	41.1	1.16333	0.938	1.005	-1.24023	0.0101502	-1.15755	0.0187635	1.07143	0.00369466
WP_002895047.1	MULTISPECIES: cytochrome bd-I ubiquinol oxidase subunit CydA [Enterobacterales]	17	9	32	9	58	1.08967	0.981	0.94	-1.11077	0.0169963	-1.15922	2.27267e-05	-1.04362	0.0868728
WP_002921789.1	MULTISPECIES: ABC transporter substrate-binding protein [Enterobacterales]	31	17	30	17	60.1	1.10833	0.9445	0.955333	-1.17346	0.0702237	-1.16015	0.00372613	1.01147	0.786458
WP_004177236.1	MULTISPECIES: multidrug efflux pump subunit AcrA [Enterobacterales]	66	20	44	17	42.2	1.13967	0.9905	0.979333	-1.1506	0.0152179	-1.16372	0.0112235	-1.0114	0.612098
WP_023302074.1	DUF480 domain-containing protein [Klebsiella pneumoniae]	30	7	11	7	24.3	1.184	1.0235	1.01667	-1.15681	0.0210636	-1.16459	0.00844184	-1.00672	0.677049
WP_002918413.1	MULTISPECIES: LPS export ABC transporter periplasmic protein LptC [Enterobacterales]	17	3	4	3	21.6	1.083	0.986	0.928333	-1.09838	0.174379	-1.16661	0.0493035	-1.06212	0.243383
WP_002901387.1	MULTISPECIES: phosphatase PAP2 family protein [Enterobacterales]	46	7	23	7	27	1.07533	0.9655	0.921	-1.11376	0.04297	-1.16757	0.00325615	-1.04832	0.198974
WP_004147526.1	MULTISPECIES: Fe2+-enterobactin ABC transporter substrate-binding protein [Enterobacterales]	11	3	3	3	34.1	1.158	0.9905	0.988667	-1.16911	0.0148471	-1.17127	0.0111013	0.998149	0.944628
WP_023301877.1	PLP-dependent aminotransferase family protein [Klebsiella pneumoniae]	6	3	3	3	52.6	1.031	0.875	0.879333	-1.17829	0.0608999	-1.17248	0.0474502	1.00495	0.8263
WP_019705992.1	MULTISPECIES: type I restriction endonuclease subunit R [Enterobacteriaceae]	36	34	46	5	121.6	1.14867	0.9605	0.979333	-1.1959	0.0170879	-1.17291	0.0230563	1.01961	0.648454
WP_023302055.1	bifunctional nicotinamidase/pyrazinamidase [Klebsiella pneumoniae]	15	3	4	3	23.1	1.03567	0.97	0.881667	-1.0677	0.168513	-1.17467	0.0238189	-1.10019	0.0985713
WP_002911427.1	MULTISPECIES: glucose-6-phosphate dehydrogenase [Enterobacterales]	52	25	42	25	55.8	1.12633	0.9925	0.958	-1.13484	0.0413557	-1.17571	0.000501185	-1.03601	0.103893
WP_004151560.1	MULTISPECIES: IclR family transcriptional regulator [Enterobacterales]	26	7	8	7	29.7	1.08633	0.932	0.923667	-1.16559	0.103047	-1.17611	0.0393154	-1.00902	0.836432
WP_002906780.1	MULTISPECIES: YncE family protein [Enterobacteriaceae]	37	10	14	10	38.3	1.15067	0.9235	0.977333	-1.24598	0.000603706	-1.17735	0.00102078	1.05829	0.0155512
WP_002895049.1	MULTISPECIES: cytochrome d ubiquinol oxidase subunit II [Enterobacterales]	6	2	8	2	42.4	1.095	0.9555	0.928333	-1.146	0.0018736	-1.17953	0.0111733	-1.02926	0.26227
WP_002906804.1	MULTISPECIES: ABC transporter substrate-binding protein [Enterobacterales]	36	16	21	16	59.1	1.14067	0.9955	0.966333	-1.14582	0.00325428	-1.18041	0.00267658	-1.03018	0.215335
WP_004175397.1	MULTISPECIES: lipoprotein [Enterobacterales]	53	7	14	7	15.7	1.156	0.9645	0.978	-1.19855	0.000282128	-1.182	0.00355583	1.014	0.379603
WP_023302057.1	chitinase [Klebsiella pneumoniae]	8	3	3	3	45.6	1.18733	0.9935	1.002	-1.1951	0.241498	-1.18496	0.0478391	1.00856	0.923269
WP_004151979.1	MULTISPECIES: GMP synthase (glutamine-hydrolyzing) [Enterobacterales]	32	13	26	13	58.8	1.11767	1.007	0.943	-1.1099	0.0131099	-1.18522	0.000722783	-1.06787	0.0336855
WP_002884953.1	MULTISPECIES: MmcQ/YjbR family DNA-binding protein [Enterobacterales]	42	5	6	5	13.5	1.04267	0.849	0.879667	-1.22811	0.0318389	-1.1853	0.00557474	1.03612	0.398396
WP_002915549.1	MULTISPECIES: YgdI/YgdR family lipoprotein [Enterobacterales]	36	2	6	2	8	1.08667	1.0145	0.915667	-1.07114	0.435513	-1.18675	0.0305007	-1.10794	0.296077
WP_004198387.1	MULTISPECIES: inositol monophosphatase [Klebsiella]	25	6	8	6	27.4	1.15133	0.971	0.97	-1.18572	0.0255328	-1.18694	0.00867406	0.99897	0.969886
WP_002914160.1	MULTISPECIES: outer membrane protein assembly factor BamE [Enterobacterales]	24	2	6	2	12.4	1.09367	0.9895	0.920333	-1.10527	0.0437196	-1.18834	0.0142385	-1.07515	0.136563
WP_002882894.1	MULTISPECIES: superoxide dismutase [Mn] [Enterobacterales]	24	5	20	5	23	1.134	0.979	0.953667	-1.15832	0.107611	-1.18909	0.00746928	-1.02656	0.6473
WP_020324573.1	(2,3-dihydroxybenzoyl)adenylate synthase [Klebsiella pneumoniae]	15	8	8	8	59	1.09933	0.8415	0.922333	-1.3064	0.000241104	-1.1919	0.00573695	1.09606	0.035144
WP_052952348.1	ParA family protein [Enterobacter kobei]	37	6	8	6	23.3	1.06867	0.971	0.896333	-1.10058	0.0127261	-1.19226	0.0102555	-1.0833	0.0904723
WP_110244331.1	DNA-binding transcriptional regulator H-NS [Klebsiella pneumoniae]	50	6	29	5	15.3	1.14967	1.015	0.964	-1.13268	0.0478107	-1.1926	0.0108326	-1.0529	0.191547
WP_008807582.1	MULTISPECIES: porin [Enterobacteriaceae]	48	6	12	6	18.6	1.087	0.902	0.908667	-1.2051	0.090955	-1.19626	2.57972e-05	1.00739	0.838681
WP_004098982.1	MULTISPECIES: replication initiation protein [Enterobacterales]	18	5	5	5	33	1.12367	0.9985	0.939	-1.12535	0.417428	-1.19666	0.0311982	-1.06337	0.655487
WP_002883224.1	MULTISPECIES: thioredoxin TrxA [Enterobacterales]	39	4	8	4	11.8	1.04767	0.899	0.875333	-1.16537	0.258839	-1.19688	0.00117067	-1.02704	0.783334
WP_002910036.1	MULTISPECIES: fructosamine kinase family protein [Enterobacterales]	26	6	10	6	33.3	1.05933	1.0455	0.879667	-1.01323	0.613836	-1.20424	0.0355741	-1.18852	0.0601644
WP_002894464.1	MULTISPECIES: twin-arginine translocase subunit TatA [Enterobacterales]	47	3	3	3	7.3	1.14133	1.0215	0.943	-1.11731	0.00133359	-1.21032	5.93176e-05	-1.08324	0.0027344
WP_110244403.1	fimbrial protein [Klebsiella pneumoniae]	4	3	3	3	94.6	0.965667	0.852	0.797333	-1.13341	0.0454503	-1.21112	0.01227	-1.06856	0.158757
WP_004149919.1	MULTISPECIES: Fic family protein [Enterobacterales]	8	2	2	2	37.3	1.159	0.949	0.954667	-1.22129	0.1006	-1.21404	0.000371208	1.00597	0.895668
WP_023301530.1	hemoglobin/transferrin/lactoferrin receptor protein [Klebsiella pneumoniae]	7	6	6	6	86.4	1.21867	0.887	1.003	-1.37392	0.0109726	-1.21502	0.0159749	1.13078	0.0903782
WP_023342598.1	XRE family transcriptional regulator [Klebsiella pneumoniae]	18	3	3	3	21.1	1.06433	0.87	0.875333	-1.22337	0.178638	-1.21592	0.0424783	1.00613	0.944184
WP_004145524.1	MULTISPECIES: TerC family protein [Enterobacterales]	19	8	11	8	56.4	1.031	0.969	0.847667	-1.06398	0.240718	-1.21628	0.0269459	-1.14314	0.0775742
WP_019705399.1	putative transporter [Klebsiella pneumoniae]	7	3	3	3	58.9	1.17767	1.0055	0.967667	-1.17122	0.225283	-1.21702	0.00385407	-1.0391	0.659357
WP_002912707.1	MULTISPECIES: bifunctional hydroxymethylpyrimidine kinase/phosphomethylpyrimidine kinase [Enterobacterales]	33	6	7	6	28.4	1.098	1.0165	0.896333	-1.08018	0.143739	-1.22499	0.00317431	-1.13406	0.0594292
WP_004197649.1	MULTISPECIES: chromosome partitioning protein ParA [Enterobacterales]	43	7	13	7	23	1.13667	0.972	0.927	-1.16941	0.0029414	-1.22618	0.00304775	-1.04854	0.154496
WP_002894404.1	MULTISPECIES: nucleoside diphosphate kinase regulator [Enterobacterales]	31	4	7	4	14.9	1.201	0.9075	0.979	-1.32342	0.0587685	-1.22676	0.000315129	1.07879	0.271846
WP_002901908.1	MULTISPECIES: phage shock protein PspA [Enterobacterales]	27	6	12	6	25.4	1.24767	1.0025	1.01667	-1.24456	0.0321913	-1.22721	0.00339578	1.01413	0.759018
WP_101971545.1	isochorismate synthase EntC [Klebsiella pneumoniae]	13	5	5	5	42.7	1.30733	0.958	1.06133	-1.36465	0.111434	-1.23178	0.0126323	1.10786	0.375272
WP_004178584.1	MULTISPECIES: thiamine ABC transporter substrate binding subunit [Enterobacteriaceae]	17	5	6	5	36	1.15267	1	0.934667	-1.15267	0.0644462	-1.23324	0.00146311	-1.0699	0.221192
WP_002910905.1	MULTISPECIES: membrane protein [Enterobacterales]	38	6	7	6	20.8	1.144	0.9575	0.924	-1.19478	0.105946	-1.2381	0.00590054	-1.03626	0.598673
WP_002909098.1	MULTISPECIES: integration host factor subunit alpha [Enterobacterales]	56	6	19	6	11.3	1.10633	0.919	0.884667	-1.20384	0.000920622	-1.25057	0.00245506	-1.03881	0.208418
WP_002907768.1	MULTISPECIES: Grx4 family monothiol glutaredoxin [Enterobacterales]	41	5	10	5	12.9	1.19933	0.957	0.958	-1.25322	0.00732475	-1.25191	0.00538475	1.00104	0.961862
WP_004151568.1	MULTISPECIES: aldehyde dehydrogenase [Enterobacteriaceae]	21	9	10	9	51.5	1.395	1.081	1.10833	-1.29047	0.0495129	-1.25865	0.0194401	1.02529	0.683591
WP_004151980.1	MULTISPECIES: IMP dehydrogenase [Enterobacterales]	40	13	31	13	52	1.09633	0.9065	0.869	-1.20941	0.0188199	-1.2616	0.000194017	-1.04315	0.217311
WP_001763178.1	MULTISPECIES: helix-turn-helix domain-containing protein [Enterobacterales]	35	4	5	4	10.8	1.151	0.9125	0.911667	-1.26137	0.0013536	-1.26252	0.0264882	0.999087	0.955888
WP_004198821.1	MULTISPECIES: oxidoreductase [Enterobacterales]	42	7	11	7	18.4	1.09033	0.9455	0.860333	-1.15318	0.195052	-1.26734	0.00199124	-1.09899	0.271356
WP_004183356.1	MULTISPECIES: isochorismatase [Klebsiella]	31	7	9	7	31.9	1.21333	0.915	0.951	-1.32605	0.0116977	-1.27585	0.0236589	1.03934	0.217044
WP_004152721.1	MULTISPECIES: XRE family transcriptional regulator [Enterobacterales]	21	2	3	2	10.4	1.12033	0.9055	0.875	-1.23725	0.0110586	-1.28038	0.007017	-1.03486	0.434383
WP_002922429.1	MULTISPECIES: glutaredoxin 3 [Enterobacterales]	37	3	5	3	9.1	1.189	0.846	0.915333	-1.40544	0.0606343	-1.29898	0.00421571	1.08195	0.376514
WP_023302191.1	enterobactin non-ribosomal peptide synthetase EntF [Klebsiella pneumoniae]	17	18	20	18	140.8	1.27433	0.8865	0.979667	-1.43749	0.000854454	-1.30078	8.37628e-05	1.10509	0.00823955
WP_002920326.1	MULTISPECIES: ribosome-associated heat shock protein Hsp15 [Enterobacteriaceae]	23	2	2	2	15.6	1.381	1.04	1.06033	-1.32788	0.0330263	-1.30242	0.0484049	1.01955	0.573865
WP_004890170.1	MULTISPECIES: hemin-degrading factor [Enterobacteriaceae]	28	7	8	7	38.6	1.18767	0.8455	0.91	-1.40469	0.000214621	-1.30513	0.000908505	1.07629	0.0358989
WP_002889308.1	MULTISPECIES: ribosome-recycling factor [Enterobacterales]	45	9	22	9	20.6	1.27567	1.001	0.974	-1.27439	0.0138029	-1.30972	0.0149093	-1.02772	0.520362
WP_004180001.1	MULTISPECIES: ABC transporter ATP-binding protein [Enterobacteriaceae]	10	2	2	2	25.9	1.02733	0.9035	0.783667	-1.13706	0.0994496	-1.31093	0.0111783	-1.15291	0.0460737
WP_004173985.1	MULTISPECIES: zinc/cadmium/mercury/lead-transporting ATPase [Enterobacteriaceae]	21	10	11	10	77.1	1.27767	0.872	0.974333	-1.46521	4.90995e-05	-1.31132	0.0023309	1.11735	0.0283058
WP_004098958.1	MULTISPECIES: CusA/CzcA family heavy metal efflux RND transporter [Enterobacterales]	6	4	5	4	114.6	1.91867	0.959	1.46133	-2.0007	0.0636457	-1.31296	0.0458331	1.52381	0.0355804
WP_023302200.1	PLP-dependent aminotransferase family protein [Klebsiella pneumoniae]	4	2	2	2	49	1.08233	0.875	0.824	-1.23695	0.0511935	-1.31351	0.0224168	-1.06189	0.0740365
WP_002903720.1	MULTISPECIES: DUF1283 family protein [Enterobacterales]	47	5	5	5	12.9	1.11	0.741	0.842333	-1.49798	0.00877776	-1.31777	0.0209472	1.13675	0.0311361
WP_001620097.1	MULTISPECIES: hypothetical protein [Gammaproteobacteria]	15	4	4	4	41	1.13533	0.832	0.859	-1.36458	0.00410824	-1.32169	0.00110316	1.03245	0.161218
WP_001081246.1	MULTISPECIES: type I restriction modification system protein [Enterobacteriaceae]	24	13	18	13	59	1.15367	0.804	0.868667	-1.43491	0.114702	-1.32809	0.000208016	1.08043	0.468926
WP_004194048.1	MULTISPECIES: Na+/H+ antiporter NhaA [Enterobacteriaceae]	5	2	2	2	41.3	1.36733	0.958	1.027	-1.42728	0.0097037	-1.33139	0.0143713	1.07203	0.334016
WP_004176075.1	MULTISPECIES: ABC transporter ATP-binding protein [Enterobacteriaceae]	34	9	15	9	34	1.12367	0.957	0.84	-1.17416	0.0171926	-1.3377	8.06911e-05	-1.13929	0.0284737
WP_001261282.1	MULTISPECIES: AbrB/MazE/SpoVT family DNA-binding domain-containing protein [Enterobacterales]	24	2	2	2	8.8	1.12133	0.8615	0.835333	-1.30161	0.0530174	-1.34238	0.0309331	-1.03132	0.565198
WP_002910077.1	MULTISPECIES: cardiolipin synthase A [Enterobacterales]	15	6	7	6	54.7	1.18633	0.8885	0.883	-1.33521	0.00970248	-1.34353	0.000324179	-1.00623	0.849211
WP_002888059.1	MULTISPECIES: YgdI/YgdR family lipoprotein [Enterobacterales]	35	2	4	2	8.2	1.172	1.0205	0.871333	-1.14846	0.151332	-1.34507	0.0173926	-1.17119	0.0964897
WP_001547431.1	MULTISPECIES: IS66-like element ISEc8 family transposase [Enterobacteriaceae]	10	5	5	5	57.6	1.27267	0.934	0.944333	-1.3626	0.00508613	-1.34769	0.00588826	1.01106	0.841527
WP_004143967.1	MULTISPECIES: DNA mismatch repair protein MutH [Enterobacterales]	17	3	3	3	25.5	1.00767	0.863	0.737	-1.16763	0.598163	-1.36725	0.0382548	-1.17096	0.688125
WP_002913993.1	MULTISPECIES: Fe-S cluster assembly transcriptional regulator IscR [Enterobacterales]	21	4	6	4	17.5	1.19933	0.938	0.865333	-1.27861	0.0114328	-1.38598	0.00191812	-1.08398	0.153334
WP_004185390.1	MULTISPECIES: metal ABC transporter substrate-binding protein [Enterobacteriaceae]	30	7	18	7	33.6	1.271	0.8505	0.905	-1.49442	0.0219378	-1.40442	0.000165331	1.06408	0.142794
WP_004152287.1	MULTISPECIES: beta-galactosidase [Enterobacteriaceae]	38	32	52	30	116.2	1.25767	0.896	0.888333	-1.40365	0.000161616	-1.41576	5.37513e-05	-1.00863	0.452554
WP_004152034.1	MULTISPECIES: DNA polymerase III subunit epsilon [Klebsiella]	14	3	3	3	27	1.39267	0.942	0.983333	-1.47841	0.00136573	-1.41627	0.0071257	1.04388	0.481324
WP_000215515.1	MULTISPECIES: cupin domain-containing protein [Proteobacteria]	34	3	6	3	12.8	1.24	0.8205	0.863333	-1.51127	0.0112196	-1.43629	0.00031878	1.0522	0.327259
WP_004176728.1	MULTISPECIES: hypothetical protein [Enterobacteriaceae]	32	4	6	4	14.3	1.06333	0.875	0.732667	-1.21524	0.0758457	-1.45132	0.0234513	-1.19427	0.0232626
WP_002911883.1	MULTISPECIES: DUF496 family protein [Enterobacterales]	28	3	4	3	12.6	1.404	1.0505	0.96	-1.33651	0.0614323	-1.4625	0.0248981	-1.09427	0.328904
WP_023285700.1	2-iminoacetate synthase ThiH [Klebsiella pneumoniae]	7	2	3	2	43	1.081	0.8995	0.732333	-1.20178	0.290345	-1.4761	0.00437081	-1.22827	0.244206
WP_000475512.1	MULTISPECIES: hypothetical protein [Enterobacterales]	8	4	4	4	51.1	1.43367	0.963	0.964667	-1.48875	0.118594	-1.48618	0.000203095	1.00173	0.963717
WP_023301904.1	thiaminase II [Klebsiella pneumoniae]	34	6	11	6	25.7	1.192	0.9735	0.795333	-1.22445	0.0187514	-1.49874	0.000443411	-1.22402	0.0336019
WP_004152720.1	MULTISPECIES: type II toxin-antitoxin system RelE/ParE family toxin [Enterobacterales]	35	4	4	4	12.2	1.28033	0.897	0.850667	-1.42735	0.0485269	-1.50509	0.00336306	-1.05447	0.323281
WP_004152101.1	MULTISPECIES: transcriptional regulator [Enterobacterales]	13	2	3	2	12.9	1.54133	0.9105	1.02067	-1.69284	0.105643	-1.51012	0.0374168	1.121	0.541581
WP_001188930.1	MULTISPECIES: DNA-binding response regulator [Gammaproteobacteria]	7	2	3	2	25.7	1.50233	0.9655	0.983667	-1.55602	0.0374101	-1.52728	0.00904382	1.01882	0.87597
WP_004152103.1	MULTISPECIES: hypothetical protein [Enterobacterales]	33	4	4	4	20.9	1.46133	0.862	0.938667	-1.69528	0.0994141	-1.55682	1.55207e-05	1.08894	0.496536
WP_004152062.1	MULTISPECIES: ParB/RepB/Spo0J family plasmid partition protein [Enterobacterales]	46	11	17	11	35.3	1.25567	0.7375	0.784667	-1.7026	0.00993982	-1.60025	0.00691733	1.06395	0.166437
WP_004152308.1	MULTISPECIES: thiazole synthase [Enterobacterales]	23	6	8	6	26.8	1.19067	1.0725	0.739667	-1.11018	0.111823	-1.60973	0.00388773	-1.44998	0.000524942
WP_004177871.1	MULTISPECIES: thiazole biosynthesis adenylyltransferase ThiF [Enterobacteriaceae]	33	8	14	8	26.9	1.19733	0.9885	0.729667	-1.21126	0.076224	-1.64093	0.000832205	-1.35473	0.0693798
WP_004152079.1	MULTISPECIES: efflux RND transporter periplasmic adaptor subunit [Enterobacterales]	15	5	5	5	47.7	1.458	0.797	0.847	-1.82936	0.0327329	-1.72137	0.000617939	1.06274	0.548534
WP_004146300.1	MULTISPECIES: thiamine phosphate synthase [Klebsiella]	33	5	22	5	23	1.31	0.9945	0.751333	-1.31724	0.00320011	-1.74357	0.00417119	-1.32365	0.0257923
WP_023302347.1	phosphomethylpyrimidine synthase ThiC [Klebsiella pneumoniae]	37	20	36	20	70.7	1.22567	1.0145	0.698333	-1.20815	0.00600508	-1.75513	6.73607e-05	-1.45274	0.000134394
WP_002907469.1	MULTISPECIES: collagenase-like protease [Enterobacterales]	4	2	2	2	72.8	1.442	0.775	0.820667	-1.86065	0.000552225	-1.75711	0.00142359	1.05892	0.18301
WP_001206317.1	MULTISPECIES: ANT(3'')-Ia family aminoglycoside nucleotidyltransferase AadA1 [Bacteria]	21	5	6	5	29.3	1.49767	0.783	0.849333	-1.91273	0.00010927	-1.76334	4.45246e-05	1.08472	0.0484526
WP_000259031.1	MULTISPECIES: sulfonamide-resistant dihydropteroate synthase Sul1 [Bacteria]	41	9	17	9	30.1	1.33633	0.7795	0.752667	-1.71435	0.000141508	-1.77547	4.32327e-05	-1.03565	0.250836
WP_000523813.1	MULTISPECIES: chromosome partitioning protein ParA [Enterobacteriaceae]	20	7	9	7	43.5	1.341	0.7445	0.749333	-1.80121	7.52686e-05	-1.78959	8.38783e-06	1.00649	0.754505
WP_004152290.1	MULTISPECIES: ATPase [Enterobacteriaceae]	4	2	2	2	84.5	1.74167	1.007	0.964	-1.72956	0.0229297	-1.80671	0.00936416	-1.04461	0.630738
WP_004152282.1	MULTISPECIES: iron-dicitrate ABC transporter ATP-binding subunit [Enterobacterales]	6	2	2	2	28.1	1.62333	0.7615	0.893	-2.13176	0.011973	-1.81784	0.00661067	1.17269	0.089425
WP_000777555.1	MULTISPECIES: trimethoprim-resistant dihydrofolate reductase DfrA1 [Bacteria]	36	5	7	5	17.6	1.374	0.7235	0.754667	-1.8991	0.000354148	-1.82067	2.07885e-05	1.04308	0.206245
WP_004152097.1	MULTISPECIES: arsenate reductase [Enterobacterales]	30	3	5	3	15.8	1.38667	0.716	0.758	-1.93669	0.0120118	-1.82938	7.47844e-05	1.05866	0.401643
WP_004152291.1	MULTISPECIES: ATPase AAA [Enterobacterales]	42	18	25	18	49	1.39	0.7375	0.749	-1.88475	0.000239226	-1.85581	5.85705e-05	1.01559	0.264509
WP_004151523.1	MULTISPECIES: heat-shock protein IbpA [Enterobacterales]	32	5	8	5	15.7	1.38067	0.811	0.734	-1.70242	0.0284496	-1.88102	9.32508e-05	-1.1049	0.141752
WP_004152280.1	MULTISPECIES: TonB-dependent siderophore receptor [Enterobacterales]	14	9	9	9	85.3	1.50667	0.7955	0.800667	-1.89399	2.63021e-05	-1.88177	5.42922e-06	1.00649	0.625114
WP_002210514.1	MULTISPECIES: NAD(P)-dependent oxidoreductase [Gammaproteobacteria]	23	6	8	6	30.5	1.42967	0.78	0.758	-1.83291	0.002051	-1.8861	0.000248664	-1.02902	0.185516
WP_004098955.1	MULTISPECIES: copper-translocating P-type ATPase [Enterobacterales]	23	16	22	16	86.8	1.45033	0.7595	0.76	-1.90959	0.0256669	-1.90833	0.00076358	1.00066	0.99536
WP_004152099.1	MULTISPECIES: arsenical pump-driving ATPase [Enterobacterales]	15	8	10	8	63.2	1.45133	0.815	0.748667	-1.78078	7.51588e-05	-1.93856	0.0130136	-1.0886	0.365618
WP_000018326.1	MULTISPECIES: aminoglycoside O-phosphotransferase APH(3')-Ia [Bacteria]	38	9	41	9	30.9	1.44567	0.732	0.744667	-1.97495	0.000923927	-1.94136	0.00017562	1.0173	0.279736
WP_110244509.1	choline transporter [Klebsiella pneumoniae]	12	7	9	7	74	1.45233	0.7525	0.746	-1.93001	0.00148248	-1.94683	0.000855148	-1.00871	0.369118
WP_003032875.1	MULTISPECIES: Cu(+)/Ag(+) sensor histidine kinase [Enterobacterales]	24	10	10	10	55.8	1.527	0.7415	0.776	-2.05934	1.66949e-05	-1.96778	0.00031713	1.04653	0.109355
WP_009483782.1	MULTISPECIES: diguanylate cyclase [Enterobacterales]	9	2	7	2	27.2	1.535	0.733	0.776333	-2.09413	0.0118897	-1.97724	4.7385e-06	1.05912	0.240485
WP_032488579.1	MULTISPECIES: AAC(6')-Ib family aminoglycoside 6'-N-acetyltransferase [Gammaproteobacteria]	29	4	8	4	20.5	1.49667	0.6895	0.756667	-2.17066	0.073029	-1.97797	0.000195812	1.09741	0.536235
WP_004145074.1	MULTISPECIES: heat shock chaperone IbpB [Enterobacteriaceae]	29	4	5	4	15.9	1.58267	0.877	0.780333	-1.80464	0.041891	-2.02819	0.000126903	-1.12388	0.220466
WP_004183942.1	MULTISPECIES: heat-shock protein [Enterobacteriaceae]	17	2	6	2	17.6	1.36467	0.8775	0.67	-1.55518	0.0306471	-2.03682	0.00121024	-1.3097	0.0132293
WP_003159185.1	MULTISPECIES: recombinase family protein [Proteobacteria]	46	7	7	7	20.1	1.52033	0.7215	0.737	-2.10718	0.00863806	-2.06287	0.000625151	1.02148	0.808326
WP_004152116.1	MULTISPECIES: heat shock survival AAA family ATPase ClpK [Enterobacterales]	51	42	157	39	102.4	1.59333	0.7355	0.753	-2.16633	0.000688735	-2.11598	0.000121473	1.02379	0.398187
WP_004152102.1	MULTISPECIES: hypothetical protein [Enterobacterales]	21	2	3	2	10.2	1.69233	0.7465	0.793	-2.26702	0.00118582	-2.13409	0.000291015	1.06229	0.369484
WP_004152117.1	MULTISPECIES: Hsp20/alpha crystallin family protein [Enterobacterales]	51	8	48	8	21.5	1.59467	0.729	0.724	-2.18747	0.00733637	-2.20258	2.17282e-07	-1.00691	0.801581
WP_001293886.1	MULTISPECIES: DUF86 domain-containing protein [Proteobacteria]	43	5	10	5	15.3	1.959	0.8335	0.84	-2.35033	0.00208961	-2.33214	0.000168461	1.0078	0.911577
WP_004152286.1	MULTISPECIES: LacI family DNA-binding transcriptional regulator [Enterobacterales]	14	4	5	4	38.8	1.60433	0.6885	0.687	-2.33019	0.00514593	-2.33527	5.8706e-05	0.997821	0.976611
WP_001287521.1	MULTISPECIES: transcription termination/antitermination protein NusG [Enterobacterales]	49	7	13	7	20.5	2.33233	0.9705	0.948667	-2.40323	0.0130414	-2.45854	2.4113e-06	-1.02301	0.683872
WP_004118241.1	MULTISPECIES: Fe(3+)-dicitrate ABC transporter substrate-binding protein FecB [Enterobacterales]	8	3	3	3	32.9	1.65967	0.6355	0.660667	-2.61159	0.0236462	-2.51211	0.0147504	1.0396	0.860658
