# Supplementary material for: Insights into the Metabolic Adaptations of a Carbapenem-Resistant Klebsiella pneumoniae Strain on Exposure to Sublethal Concentrations of Ertapenem
Source: Int J Mol Sci. 2025 Sep 15;26(18):8988. doi: 10.3390/ijms26188988 (PMC12470040; doi:10.3390/ijms26188988)
Supplement: Supplementary file 1 [file ijms-26-08988-s001.zip › File_S2-STRING_analysis_Results.xlsx]

## Sheet: lower expression
	File S2. STRING analysis results showing seven clusters with downregulated proteins
			Function cluster	Protein annotation	Function - mapping	AMR	Reference
	Cluster 1	aphA-2	DNA recombination, and Viral process	Aminoglycoside 3'-phosphotransferase	Response to Antibiotic, antibiotic resistance	Resistance to Aminoglycosides	Woegerbauer et al., 2015 [45]
		aacA	DNA recombination, and Viral process	Aminoglycoside N(6')-acetyltransferase type 1
	Cluster 2	sopA	DNA recombination, and Viral process	Protein sopA
		sopB	Belongs to ParB family	Protein SopB; Belongs to the ParB family
	Cluster 3	SAM63983.1	Interspecies interaction between organisms	Streptomycin 3''-O-adenylyltransferase, Spectinomycin 9-O-adenylyltransferase	Response to antibiotic	Streptomycin, Spectinomycin
		sulI-2	Riboflavin and purine metabolism,	Dihydropteroate synthase type-1
	Cluster 4	arsA	Arsenical resistance	Arsenical pump-driving ATPase; Anion-transporting ATPase; Belongs to the arsA ATPase family	Arsenical pump
		arsC-2	Arsenical resistance	Arsenate reductase; F enzyme	Arsenate reductase
		arsR-2	Arsenical resistance	DNA-binding transcriptional repressor; regulator	Regulator
	Cluster 5	cusB-2	Copper ion transport	Copper/silver efflux system, membrane fusion protein;transporter; Belongs to the membrane fusion protein (MFP) (TC 8.A.1) family	Copper/silver efflux
		cusR-2	Signal transduction/heavy metal sensor	DNA-binding response regulator in two-component regulatory system with CusS; regulator	Related cusS-2, regulator
		cusS-2	Signal transduction/heavy metal sensor	Sensory histidine kinase in two-component regulatory system with CusR, senses copper ions; Member of a two-component regulatory system	Sense copper ions
		silP	Mercury resistance/copper ion homeostasis	Silver exporting P-type ATPase	Silver exporting
	Cluster 6	thiC	Thiamine transport/metabolic process	Thiamin (pyrimidine moiety) biosynthesis protein; Catalyzes the synthesis of the hydroxymethylpyrimidine phosphate (HMP-P) moiety of thiamine	Thiamine biosyntesis		Kim et al., 2022 [46]
		thiE	Thiamine transport/metabolic process	Thiamin phosphate synthase (thiamin phosphate; form thiamine monophosphate (TMP)	Thiamine-phosphate synthase
		thiF	Thiamine transport/metabolic process	Thiamin (thiazole moiety) biosynthesis protein; Function of homologous gene experimentally demonstrated in an other organism; enzyme	Thiamine biosyntesis
		thiG	Thiamine transport/metabolic process	Thiamin biosynthesis ThiGH complex subunit; Catalyzes the rearrangement of 1-deoxy-D-xylulose 5-phosphate (DXP) to produce the thiazole phosphate moiety of thiamine. Sulfur is provided by the thiocarboxylate moiety of the carrier protein ThiS	Thiamine biosyntesis
	Cluster 7	ibpA	Stress response/adaptative immune system	Heat shock chaperone; Associates with aggregated proteins, together with IbpB, to stabilize and protect them from irreversible denaturation and extensive proteolysis during heat shock and oxidative stress	Heat shock chaperone		Dalbanjan et al., 2024 [47]
		ibpB	Stress response/adaptative immune system	Heat shock chaperone; Associates with aggregated proteins, together with IbpA, to stabilize and protect them from irreversible denaturation and extensive proteolysis during heat shock and oxidative stress	Heat shock chaperone		Dalbanjan et al., 2024 [47]
		clpB	Stress response	Protein disaggregation chaperone; Part of a stress-induced multi-chaperone system, it is involved in the recovery of the cell from heat-induced damage, in cooperation with DnaK, DnaJ and GrpE; Belongs to the ClpA/ClpB family	Protein dissagregation chaperone
		SAZ23474.1	Stress response	Small heat shock protein; Belongs to the small heat shock protein (HSP20) family	Small heat shock proteine

## Sheet: higher expression
	File S2. STRING analysis results showing four clusters with higher protein expression
			Function cluster	Protein annotation	Function - mapping	AMR	Reference
	Cluster 1	amiC	Cell shape, Cell division site,Peptidoglycan biosynthesis	N-acetylmuramoyl-L-alanine amidase		Cationic antimicrobial peptide (CAMP) resistance
		ycbB	Glyoxalase/Bleomycin resistance protein/Dihydroxybiphenyl dioxygenase, and Metallo-beta-lactamase	Putative amidase		Beta-lactam resistance	Caveney et al., 2019 [49]
		ynhG	Iron-sulfur cluster assembly, and TerB-like	Putative ATP synthase subunit		Cationic antimicrobial peptide (CAMP) resistance	Van Laar et al., 2015 [50]
	Cluster 2	KNP_02088	Bacterial extracellular solute-binding protein	Putative ABC transporter periplasmic binding protein
		ydcT	ABC-type transporter activity, Bacterial extracellular solute-binding protein	Putative ABC transporter ATP-binding protein
	Cluster 3	rnhB	Catalytic activity,SOS response,DNA replication&repair	Ribonuclease HII; Endonuclease that specifically degrades the RNA of RNA-DNA hybrids
		rpsU	Ribosome, and Translation factor activity, RNA binding	30S ribosomal protein S21
		rpIT	Ribosome, and Translation factor activity, RNA binding	50S ribosomal protein L20; Binds directly to 23S ribosomal RNA and is necessary for the in vitro assembly process of the 50S ribosomal subunit
		ssb	Catalytic activity, DNA replication,DNA repair, SOS response	Single-strand DNA-binding protein; Plays an important role in DNA replication, recombination and repair
		rpoS	Nucleoside phosphate biosynthetic process, and Folate biosynthesis	RNA polymerase sigma factor, master transcriptional regulator of stationary phase and general stress response	resistance to environmental stress		Zhou et al., 2023 [51]
		hfq	Histone-like DNA-binding protein, and Cold shock, CspA	RNA-binding protein Hfq; RNA chaperone that binds small regulatory RNA (sRNAs)
	Cluster 4	paaC	Phenylacetate catabolic process,Pyruvate metabolism, and Fatty acid metabolic process	Phenylacetic acid degradation protein		PAA pathway linked to AMR	Jiao et al., 2022 [48]
		paaB	Phenylacetate catabolic process, and Thiolase	Phenylacetic acid degradation protein
		paaE	Phenylacetate catabolic process, and Thiolase	Probable phenylacetic acid degradation NADH oxidoreductase
		eutE	Bacterial microcompartment, and Tetrapyrrole biosynthetic process	Ethanolamine utilization protein; Similar to acetaldehyde dehydrogenase
		eutI	Pyruvate metabolism, and Fatty acid metabolic process	Phosphate acetyltransferase
		eutQ	Bacterial microcompartment, and Tetrapyrrole biosynthetic process	Putative regulator of ethanolamine utilization
		eutL	Bacterial microcompartment, and Tetrapyrrole biosynthetic process	Putative carboxysome structural protein, ethanolamine utilization
