# Supplementary material for: Insights into the Metabolic Adaptations of a Carbapenem-Resistant Klebsiella pneumoniae Strain on Exposure to Sublethal Concentrations of Ertapenem
Source: Int J Mol Sci. 2025 Sep 15;26(18):8988. doi: 10.3390/ijms26188988 (PMC12470040; doi:10.3390/ijms26188988)
Supplement: Supplementary file 1 [file ijms-26-08988-s001.zip › File_S3-Pathway_enrichment_analysis.xlsx]

## Sheet: GSEAs Results
File S3. Pathway enrichment analysis
	K. pneumoniae CCUG 70747
	1/8 MIC				1/4 MIC
	Up		Down		Up		Down
GSEA GOs full	18		0		21		1
GSEA GOs reduced to more specific	9		0		11		1
GSEA KEGG pathways	2		0		3		1
GOs	GO:0019843	rRNA binding			GO:0019439	aromatic compound catabolic process	GO:1901617	organic hydroxy compound biosynthetic process
	GO:0003735	structural constituent of ribosome			GO:1901361	organic cyclic compound catabolic process
	GO:1901606	alpha-amino acid catabolic process			GO:0042178	xenobiotic catabolic process
	GO:0043232	intracellular non-membrane-bounded organelle			GO:0072329	monocarboxylic acid catabolic process
	GO:0042255	ribosome assembly			GO:0003735	structural constituent of ribosome
	GO:0009063	cellular amino acid catabolic process			GO:0042537	benzene-containing compound metabolic process
	GO:0022618	ribonucleoprotein complex assembly			GO:0019843	rRNA binding
	GO:0042178	xenobiotic catabolic process			GO:0010817	regulation of hormone levels
	GO:0042537	benzene-containing compound metabolic process			GO:0009636	response to toxic substance
					GO:0042255	ribosome assembly
					GO:0043232	intracellular non-membrane-bounded organelle
Enriched pathways	KO00360	Phenylalanine metabolism			KO00360	Phenylalanine metabolism	KO00730	Thiamine metabolism
	Class:	Metabolism; Amino acid metabolism			Class:	Metabolism; Amino acid metabolism	Class:	Metabolism; Metabolism of cofactors and vitamins
	KO03010	Ribosome			KO03010	Ribosome
	Class:	Genetic Information Processing; Translation			Class:	Genetic Information Processing; Translation
					KO05111	Biofilm formation
					Class:	Cellular Processes; Cellular community - prokaryotes

## Sheet: Proteins GO
	K. pneumoniae CCUG 70747
	1/8 MIC																				1/4 MIC
	Up																		Down		Up																						Down
Enriched GOs	GO:0019843	rRNA binding	GO:0003735	structural constituent of ribosome	GO:1901606	alpha-amino acid catabolic process	GO:0043232	intracellular non-membrane-bounded organelle	GO:0042255	ribosome assembly	GO:0009063	cellular amino acid catabolic process	GO:0022618	ribonucleoprotein complex assembly	GO:0042178	xenobiotic catabolic process	GO:0042537	benzene-containing compound metabolic process			GO:0019439	aromatic compound catabolic process	GO:1901361	organic cyclic compound catabolic process	GO:0042178	xenobiotic catabolic process	GO:0072329	monocarboxylic acid catabolic process	GO:0003735	structural constituent of ribosome	GO:0042537	benzene-containing compound metabolic process	GO:0019843	rRNA binding	GO:0010817	regulation of hormone levels	GO:0009636	response to toxic substance	GO:0042255	ribosome assembly	GO:0043232	intracellular non-membrane-bounded organelle	GO:1901617	organic hydroxy compound biosynthetic process
Core enrichment proteins	WP_001138115.1	30S ribosomal protein S19	WP_001138115.1	30S ribosomal protein S19	WP_110244503.1	carbon starvation induced protein	WP_001138115.1	30S ribosomal protein S19	WP_000617546.1	50S ribosomal protein L23	WP_002914027.1	Serine hydroxymethyltransferase	WP_000617546.1	50S ribosomal protein L23	WP_004140117.1	2-(1,2-epoxy-1,2-dihydrophenyl)acetyl-CoA isomerase	WP_023302003.1	phenylacetic acid degradation bifunctional protein PaaZ			WP_004140117.1	2-(1,2-epoxy-1,2-dihydrophenyl)acetyl-CoA isomerase	WP_004140117.1	2-(1,2-epoxy-1,2-dihydrophenyl)acetyl-CoA isomerase	WP_004140117.1	2-(1,2-epoxy-1,2-dihydrophenyl)acetyl-CoA isomerase	WP_000617546.1	50S ribosomal protein L23	WP_000617546.1	50S ribosomal protein L23	WP_023302003.1	phenylacetic acid degradation bifunctional protein PaaZ	WP_000617546.1	50S ribosomal protein L23	WP_023302003.1	phenylacetic acid degradation bifunctional protein PaaZ	WP_002907759.1	superoxide dismutase [Cu-Zn] SodC2	WP_000617546.1	50S ribosomal protein L23	WP_004174905.1	ethanolamine utilization microcompartment protein EutL	WP_023301904.1	thiaminase II
	WP_002920113.1	30S ribosomal protein S7	WP_002920113.1	30S ribosomal protein S7	WP_002892486.1	lysine decarboxylase CadA	WP_001144069.1	30S ribosomal protein S21	WP_001138115.1	30S ribosomal protein S19	WP_009309117.1	aspartate aminotransferase family protein	WP_001138115.1	30S ribosomal protein S19	WP_023302003.1	phenylacetic acid degradation bifunctional protein PaaZ	WP_023302002.1	phenylacetate-CoA oxygenase/reductase subunit PaaK			WP_023302003.1	phenylacetic acid degradation bifunctional protein PaaZ	WP_023302003.1	phenylacetic acid degradation bifunctional protein PaaZ	WP_023302003.1	phenylacetic acid degradation bifunctional protein PaaZ	WP_002918559.1	50S ribosomal protein L13	WP_002918559.1	50S ribosomal protein L13	WP_023302002.1	phenylacetate-CoA oxygenase/reductase subunit PaaK	WP_002918559.1	50S ribosomal protein L13	WP_023302002.1	phenylacetate-CoA oxygenase/reductase subunit PaaK	WP_004140117.1	2-(1,2-epoxy-1,2-dihydrophenyl)acetyl-CoA isomerase	WP_001138115.1	30S ribosomal protein S19	WP_004151997.1	ethanolamine utilization microcompartment protein EutK	WP_023302191.1	enterobactin non-ribosomal peptide synthetase EntF
	WP_000135199.1	30S ribosomal protein S18	WP_000135199.1	30S ribosomal protein S18	WP_004174227.1	putrescine aminotransferase	WP_004174901.1	ethanolamine ammonia-lyase subunit EutC	WP_002920113.1	30S ribosomal protein S7	WP_002915259.1	L-serine ammonia-lyase	WP_002920113.1	30S ribosomal protein S7	WP_004140136.1	aldehyde dehydrogenase family protein	WP_002907763.1	alkene reductase			WP_004140136.1	aldehyde dehydrogenase family protein	WP_004140136.1	aldehyde dehydrogenase family protein	WP_004140136.1	aldehyde dehydrogenase family protein	WP_001138115.1	30S ribosomal protein S19	WP_001138115.1	30S ribosomal protein S19	WP_023302001.1	2,3-dehydroadipyl-CoA hydratase	WP_001138115.1	30S ribosomal protein S19	WP_023302001.1	2,3-dehydroadipyl-CoA hydratase	WP_023302003.1	phenylacetic acid degradation bifunctional protein PaaZ	WP_002920113.1	30S ribosomal protein S7	WP_004143727.1	stationary-phase-induced ribosome-associated protein	WP_004146300.1	thiamine phosphate synthase
	WP_002885537.1	small ribosomal subunit biogenesis GTPase RsgA	WP_002885537.1	small ribosomal subunit biogenesis GTPase RsgA	WP_009307557.1	D-amino acid dehydrogenase	WP_002439184.1	cold-shock protein	WP_000135199.1	30S ribosomal protein S18	WP_023302284.1	4-aminobutyrate--2-oxoglutarate transaminase	WP_000135199.1	30S ribosomal protein S18	WP_023302002.1	phenylacetate-CoA oxygenase/reductase subunit PaaK	WP_004224492.1	1,2-phenylacetyl-CoA epoxidase subunit B			WP_002889376.1	ribonuclease HII	WP_023302002.1	phenylacetate-CoA oxygenase/reductase subunit PaaK	WP_023302002.1	phenylacetate-CoA oxygenase/reductase subunit PaaK	WP_002920113.1	30S ribosomal protein S7	WP_002920113.1	30S ribosomal protein S7	WP_002907763.1	alkene reductase	WP_002920113.1	30S ribosomal protein S7	WP_004175848.1	TIGR00730 family Rossman fold protein	WP_023302002.1	phenylacetate-CoA oxygenase/reductase subunit PaaK	WP_000135199.1	30S ribosomal protein S18	WP_001144069.1	30S ribosomal protein S21	WP_020324573.1	enterobactin synthase subunit E
	WP_002887965.1	30S ribosomal protein S20	WP_002887965.1	30S ribosomal protein S20	WP_002914027.1	Serine hydroxymethyltransferase	WP_002899099.1	ribosomal-protein-alanine acetyltransferase	WP_002887965.1	30S ribosomal protein S20	WP_004183472.1	histidine ammonia-lyase	WP_002887965.1	30S ribosomal protein S20	WP_002914027.1	Serine hydroxymethyltransferase	WP_004224493.1	phenylacetate-CoA oxygenase subunit PaaC			WP_004176884.1	ribonuclease I	WP_023302001.1	2,3-dehydroadipyl-CoA hydratase	WP_023302001.1	2,3-dehydroadipyl-CoA hydratase	WP_000135199.1	30S ribosomal protein S18	WP_000135199.1	30S ribosomal protein S18	WP_020803996.1	phenylacetate--CoA ligase	WP_000135199.1	30S ribosomal protein S18	WP_020803996.1	phenylacetate--CoA ligase	WP_023302001.1	2,3-dehydroadipyl-CoA hydratase	WP_002887965.1	30S ribosomal protein S20	WP_000124850.1	50S ribosomal protein L20	WP_101971513.1	hydroxyethylthiazole kinase
	WP_002919667.1	30S ribosomal protein S14	WP_002919667.1	30S ribosomal protein S14	WP_009309117.1	aspartate aminotransferase family protein	WP_004174905.1	ethanolamine utilization microcompartment protein EutL	WP_002919667.1	30S ribosomal protein S14	WP_023301503.1	glycine cleavage system aminomethyltransferase GcvT	WP_002919667.1	30S ribosomal protein S14	WP_023302001.1	2,3-dehydroadipyl-CoA hydratase	WP_023342862.1	3-hydroxyacyl-CoA dehydrogenase			WP_023302002.1	phenylacetate-CoA oxygenase/reductase subunit PaaK	WP_023342862.1	3-hydroxyacyl-CoA dehydrogenase	WP_023342862.1	3-hydroxyacyl-CoA dehydrogenase	WP_002887965.1	30S ribosomal protein S20	WP_002887965.1	30S ribosomal protein S20	WP_004224492.1	1,2-phenylacetyl-CoA epoxidase subunit B	WP_002885537.1	small ribosomal subunit biogenesis GTPase RsgA	WP_004224492.1	1,2-phenylacetyl-CoA epoxidase subunit B	WP_023342862.1	3-hydroxyacyl-CoA dehydrogenase	WP_002919667.1	30S ribosomal protein S14	WP_004141985.1	30S ribosomal protein S12 methylthiotransferase RimO	WP_004183356.1	isochorismatase
	WP_002913894.1	bifunctional tRNA (adenosine(37)-C2)-methyltransferase TrmG/ribosomal RNA large subunit methyltransferase RlmN	WP_002913894.1	bifunctional tRNA (adenosine(37)-C2)-methyltransferase TrmG/ribosomal RNA large subunit methyltransferase RlmN	WP_004151445.1	L-serine ammonia-lyase	WP_004151997.1	ethanolamine utilization microcompartment protein EutK	WP_002919662.1	50S ribosomal protein L6	WP_004900541.1	aminomethyl-transferring glycine dehydrogenase	WP_002919662.1	50S ribosomal protein L6	WP_023342862.1	3-hydroxyacyl-CoA dehydrogenase	WP_004148220.1	1,2-phenylacetyl-CoA epoxidase subunit A			WP_023302001.1	2,3-dehydroadipyl-CoA hydratase	WP_004151578.1	3-oxoadipyl-CoA thiolase	WP_004151578.1	3-oxoadipyl-CoA thiolase	WP_002919224.1	30S ribosomal protein S4	WP_002919224.1	30S ribosomal protein S4	WP_002887473.1	4-hydroxyphenylacetate 3-monooxygenase, oxygenase component	WP_002887965.1	30S ribosomal protein S20	WP_004224493.1	phenylacetate-CoA oxygenase subunit PaaC	WP_004151578.1	3-oxoadipyl-CoA thiolase	WP_002889299.1	30S ribosomal protein S2	WP_000387720.1	ethanolamine utilization microcompartment protein EutM	WP_023285700.1	2-iminoacetate synthase ThiH
	WP_002919665.1	30S ribosomal protein S8	WP_002919665.1	30S ribosomal protein S8	WP_002915259.1	L-serine ammonia-lyase	WP_004143727.1	stationary-phase-induced ribosome-associated protein	WP_002919665.1	30S ribosomal protein S8	WP_110244503.1	carbon starvation induced protein	WP_002919665.1	30S ribosomal protein S8	WP_002917952.1	2-hydroxy-3-oxopropionate reductase					WP_002907763.1	alkene reductase	WP_020803996.1	phenylacetate--CoA ligase	WP_020803996.1	phenylacetate--CoA ligase	WP_002886682.1	50S ribosomal protein L9	WP_002886682.1	50S ribosomal protein L9	WP_004224493.1	phenylacetate-CoA oxygenase subunit PaaC	WP_002913894.1	bifunctional tRNA (adenosine(37)-C2)-methyltransferase TrmG/ribosomal RNA large subunit methyltransferase RlmN	WP_023342862.1	3-hydroxyacyl-CoA dehydrogenase	WP_001140434.1	50S ribosomal protein L30	WP_002919662.1	50S ribosomal protein L6	WP_004174901.1	ethanolamine ammonia-lyase subunit EutC	WP_101971545.1	isochorismate synthase EntC
	WP_002914063.1	GTPase Era	WP_002914063.1	GTPase Era	WP_023301503.1	glycine cleavage system aminomethyltransferase GcvT	WP_000124850.1	50S ribosomal protein L20	WP_002918364.1	ribosome maturation factor RimP	WP_021462870.1	NAD-dependent succinate-semialdehyde dehydrogenase	WP_002918364.1	ribosome maturation factor RimP	WP_020803996.1	phenylacetate--CoA ligase					WP_023342862.1	3-hydroxyacyl-CoA dehydrogenase	WP_004224492.1	1,2-phenylacetyl-CoA epoxidase subunit B	WP_004224492.1	1,2-phenylacetyl-CoA epoxidase subunit B	WP_004143727.1	stationary-phase-induced ribosome-associated protein	WP_004143727.1	stationary-phase-induced ribosome-associated protein	WP_023342862.1	3-hydroxyacyl-CoA dehydrogenase	WP_002919662.1	50S ribosomal protein L6	WP_004151578.1	3-oxoadipyl-CoA thiolase	WP_004179357.1	manganese catalase	WP_002919665.1	30S ribosomal protein S8	WP_002439184.1	cold-shock protein	WP_004176075.1	ABC transporter substrate-binding protein
	WP_002919224.1	30S ribosomal protein S4	WP_002919224.1	30S ribosomal protein S4	WP_024623012.1	arginine N-succinyltransferase	WP_002915213.1	phosphopyruvate hydratase	WP_002919224.1	30S ribosomal protein S4	WP_004174227.1	putrescine aminotransferase	WP_002919224.1	30S ribosomal protein S4	WP_004224492.1	1,2-phenylacetyl-CoA epoxidase subunit B					WP_004151578.1	3-oxoadipyl-CoA thiolase	WP_002887473.1	4-hydroxyphenylacetate 3-monooxygenase, oxygenase component	WP_002887473.1	4-hydroxyphenylacetate 3-monooxygenase, oxygenase component	WP_002919748.1	50S ribosomal protein L14	WP_002919748.1	50S ribosomal protein L14	WP_004148220.1	1,2-phenylacetyl-CoA epoxidase subunit A	WP_002919665.1	30S ribosomal protein S8	WP_004148220.1	1,2-phenylacetyl-CoA epoxidase subunit A	WP_002914339.1	multidrug efflux MFS transporter periplasmic adaptor subunit EmrA	WP_002918364.1	ribosome maturation factor RimP			WP_004174917.1	pyridoxine/pyridoxal/pyridoxamine kinase
	WP_000091955.1	50S ribosomal protein L28	WP_000091955.1	50S ribosomal protein L28	WP_004900541.1	aminomethyl-transferring glycine dehydrogenase	WP_004141985.1	30S ribosomal protein S12 methylthiotransferase RimO	WP_000091955.1	50S ribosomal protein L28	WP_009307557.1	D-amino acid dehydrogenase	WP_000091955.1	50S ribosomal protein L28	WP_002887473.1	4-hydroxyphenylacetate 3-monooxygenase, oxygenase component					WP_020803996.1	phenylacetate--CoA ligase	WP_002915223.1	glucarate dehydratase	WP_002915223.1	glucarate dehydratase	WP_002919516.1	50S ribosomal protein L15	WP_002919516.1	50S ribosomal protein L15			WP_002914063.1	GTPase Era			WP_004157740.1	iron uptake system protein EfeO	WP_002919224.1	30S ribosomal protein S4			WP_002912707.1	bifunctional hydroxymethylpyrimidine kinase/phosphomethylpyrimidine kinase
	WP_002886682.1	50S ribosomal protein L9	WP_002886682.1	50S ribosomal protein L9	WP_004224242.1	succinylglutamate desuccinylase	WP_000387720.1	ethanolamine utilization microcompartment protein EutM	WP_002918373.1	23S rRNA (uridine(2552)-2'-O)-methyltransferase RlmE	WP_004151445.1	L-serine ammonia-lyase	WP_002918373.1	23S rRNA (uridine(2552)-2'-O)-methyltransferase RlmE	WP_002915223.1	glucarate dehydratase					WP_004224492.1	1,2-phenylacetyl-CoA epoxidase subunit B	WP_004224493.1	phenylacetate-CoA oxygenase subunit PaaC	WP_004224493.1	phenylacetate-CoA oxygenase subunit PaaC	WP_002919206.1	50S ribosomal protein L17	WP_002919206.1	50S ribosomal protein L17			WP_002919224.1	30S ribosomal protein S4			WP_020803996.1	phenylacetate--CoA ligase	WP_002918373.1	23S rRNA (uridine(2552)-2'-O)-methyltransferase RlmE			WP_023302347.1	phosphomethylpyrimidine synthase ThiC
	WP_002887805.1	energy-dependent translational throttle protein EttA	WP_002887805.1	energy-dependent translational throttle protein EttA			WP_002887624.1	primosomal protein DnaT	WP_002918374.1	RNA-binding protein YhbY	WP_004151699.1	urocanate hydratase	WP_002918374.1	RNA-binding protein YhbY	WP_004224493.1	phenylacetate-CoA oxygenase subunit PaaC					WP_002887473.1	4-hydroxyphenylacetate 3-monooxygenase, oxygenase component	WP_004148220.1	1,2-phenylacetyl-CoA epoxidase subunit A	WP_004148220.1	1,2-phenylacetyl-CoA epoxidase subunit A	WP_002914145.1	50S ribosomal protein L19	WP_002914145.1	50S ribosomal protein L19			WP_002886682.1	50S ribosomal protein L9			WP_004224492.1	1,2-phenylacetyl-CoA epoxidase subunit B	WP_000091955.1	50S ribosomal protein L28			WP_004152308.1	Thiazole synthase
	WP_002919748.1	50S ribosomal protein L14	WP_002919748.1	50S ribosomal protein L14			WP_004150842.1	YcaO-like protein	WP_002919206.1	50S ribosomal protein L17	WP_024623012.1	arginine N-succinyltransferase	WP_002919206.1	50S ribosomal protein L17	WP_004148220.1	1,2-phenylacetyl-CoA epoxidase subunit A					WP_004224493.1	phenylacetate-CoA oxygenase subunit PaaC					WP_002919786.1	50S ribosomal protein L2	WP_002919786.1	50S ribosomal protein L2			WP_002919748.1	50S ribosomal protein L14			WP_004224493.1	phenylacetate-CoA oxygenase subunit PaaC	WP_002918374.1	RNA-binding protein YhbY
	WP_002919516.1	50S ribosomal protein L15	WP_002919516.1	50S ribosomal protein L15					WP_002912979.1	50S ribosomal protein L25	WP_004224242.1	succinylglutamate desuccinylase	WP_002912979.1	50S ribosomal protein L25	WP_002888735.1	bifunctional aconitate hydratase 2/2-methylisocitrate dehydratase					WP_004148220.1	1,2-phenylacetyl-CoA epoxidase subunit A					WP_000729185.1	50S ribosomal protein L24	WP_000729185.1	50S ribosomal protein L24			WP_002919516.1	50S ribosomal protein L15			WP_004148220.1	1,2-phenylacetyl-CoA epoxidase subunit A	WP_002919206.1	50S ribosomal protein L17
	WP_002914145.1	50S ribosomal protein L19	WP_002914145.1	50S ribosomal protein L19					WP_004151702.1	ATP-dependent RNA helicase RhlE			WP_004151702.1	ATP-dependent RNA helicase RhlE							WP_023342965.1	bifunctional UDP-sugar hydrolase/5'-nucleotidase					WP_000358960.1	50S ribosomal protein L18	WP_000358960.1	50S ribosomal protein L18			WP_002912979.1	50S ribosomal protein L25			WP_004178775.1	copper-exporting P-type ATPase CopA	WP_002912979.1	50S ribosomal protein L25
	WP_002888324.1	16S rRNA (adenine(1518)-N(6)/adenine(1519)-N(6))-dimethyltransferase RsmA	WP_002888324.1	16S rRNA (adenine(1518)-N(6)/adenine(1519)-N(6))-dimethyltransferase RsmA					WP_002914145.1	50S ribosomal protein L19			WP_002914145.1	50S ribosomal protein L19							WP_023302381.1	2',3'-cyclic-nucleotide 2'-phosphodiesterase					WP_000290724.1	50S ribosomal protein L32	WP_000290724.1	50S ribosomal protein L32			WP_002914145.1	50S ribosomal protein L19					WP_004151702.1	ATP-dependent RNA helicase RhlE
	WP_000729185.1	50S ribosomal protein L24	WP_000729185.1	50S ribosomal protein L24					WP_002888324.1	16S rRNA (adenine(1518)-N(6)/adenine(1519)-N(6))-dimethyltransferase RsmA			WP_002888324.1	16S rRNA (adenine(1518)-N(6)/adenine(1519)-N(6))-dimethyltransferase RsmA													WP_001144069.1	30S ribosomal protein S21	WP_001144069.1	30S ribosomal protein S21			WP_002919766.1	30S ribosomal protein S3					WP_002914145.1	50S ribosomal protein L19
	WP_002919786.1	50S ribosomal protein L2	WP_002919786.1	50S ribosomal protein L2					WP_002919766.1	30S ribosomal protein S3			WP_002919766.1	30S ribosomal protein S3													WP_002918379.1	50S ribosomal protein L21	WP_002918379.1	50S ribosomal protein L21			WP_002919786.1	50S ribosomal protein L2					WP_002888324.1	16S rRNA (adenine(1518)-N(6)/adenine(1519)-N(6))-dimethyltransferase RsmA
	WP_000358960.1	50S ribosomal protein L18	WP_000358960.1	50S ribosomal protein L18					WP_000729185.1	50S ribosomal protein L24			WP_000729185.1	50S ribosomal protein L24													WP_001140434.1	50S ribosomal protein L30	WP_001140434.1	50S ribosomal protein L30			WP_000729185.1	50S ribosomal protein L24					WP_002919766.1	30S ribosomal protein S3
	WP_101971499.1	ribonuclease E	WP_101971499.1	ribonuclease E					WP_002919786.1	50S ribosomal protein L2			WP_002919786.1	50S ribosomal protein L2													WP_000829818.1	30S ribosomal protein S9	WP_000829818.1	30S ribosomal protein S9			WP_000358960.1	50S ribosomal protein L18					WP_002919786.1	50S ribosomal protein L2
	WP_001144069.1	30S ribosomal protein S21	WP_001144069.1	30S ribosomal protein S21					WP_000290724.1	50S ribosomal protein L32			WP_000290724.1	50S ribosomal protein L32													WP_002919259.1	30S ribosomal protein S13	WP_002919259.1	30S ribosomal protein S13			WP_101971499.1	ribonuclease E					WP_000729185.1	50S ribosomal protein L24
	WP_002882755.1	ribosome-dependent GTPase TypA	WP_002882755.1	ribosome-dependent GTPase TypA					WP_001144069.1	30S ribosomal protein S21			WP_001144069.1	30S ribosomal protein S21													WP_002919759.1	50S ribosomal protein L16	WP_002919759.1	50S ribosomal protein L16			WP_001144069.1	30S ribosomal protein S21					WP_000290724.1	50S ribosomal protein L32
	WP_002918379.1	50S ribosomal protein L21	WP_002918379.1	50S ribosomal protein L21					WP_002882755.1	ribosome-dependent GTPase TypA			WP_002882755.1	ribosome-dependent GTPase TypA													WP_002919257.1	30S ribosomal protein S11	WP_002919257.1	30S ribosomal protein S11			WP_002882755.1	ribosome-dependent GTPase TypA					WP_001144069.1	30S ribosomal protein S21
	WP_001140434.1	50S ribosomal protein L30	WP_001140434.1	50S ribosomal protein L30					WP_004150977.1	Ribosome maturation factor rimM			WP_004150977.1	Ribosome maturation factor rimM													WP_002882922.1	50S ribosomal protein L31	WP_002882922.1	50S ribosomal protein L31			WP_002918379.1	50S ribosomal protein L21					WP_002882755.1	ribosome-dependent GTPase TypA
	WP_002919259.1	30S ribosomal protein S13	WP_002919259.1	30S ribosomal protein S13					WP_002918377.1	Obg family GTPase CgtA			WP_002918377.1	Obg family GTPase CgtA													WP_000124850.1	50S ribosomal protein L20	WP_000124850.1	50S ribosomal protein L20			WP_001140434.1	50S ribosomal protein L30					WP_002918377.1	Obg family GTPase CgtA
	WP_002919759.1	50S ribosomal protein L16	WP_002919759.1	50S ribosomal protein L16					WP_002914082.1	ATP-dependent RNA helicase SrmB			WP_002914082.1	ATP-dependent RNA helicase SrmB													WP_002919794.1	50S ribosomal protein L4	WP_002919794.1	50S ribosomal protein L4			WP_002919259.1	30S ribosomal protein S13					WP_002914082.1	ATP-dependent RNA helicase SrmB
	WP_002919257.1	30S ribosomal protein S11	WP_002919257.1	30S ribosomal protein S11					WP_001140434.1	50S ribosomal protein L30			WP_001140434.1	50S ribosomal protein L30													WP_002434222.1	50S ribosomal protein L27	WP_002434222.1	50S ribosomal protein L27			WP_002919759.1	50S ribosomal protein L16					WP_001140434.1	50S ribosomal protein L30
	WP_002882922.1	50S ribosomal protein L31	WP_002882922.1	50S ribosomal protein L31					WP_000829818.1	30S ribosomal protein S9			WP_000829818.1	30S ribosomal protein S9													WP_002919796.1	50S ribosomal protein L3	WP_002919796.1	50S ribosomal protein L3			WP_002919257.1	30S ribosomal protein S11					WP_000829818.1	30S ribosomal protein S9
	WP_000124850.1	50S ribosomal protein L20	WP_000124850.1	50S ribosomal protein L20					WP_002919759.1	50S ribosomal protein L16			WP_002919759.1	50S ribosomal protein L16																			WP_002882922.1	50S ribosomal protein L31					WP_002919759.1	50S ribosomal protein L16
	WP_002919773.1	50S ribosomal protein L22	WP_002919773.1	50S ribosomal protein L22					WP_002919257.1	30S ribosomal protein S11			WP_002919257.1	30S ribosomal protein S11																			WP_000124850.1	50S ribosomal protein L20					WP_002919257.1	30S ribosomal protein S11
	WP_002919751.1	30S ribosomal protein S17	WP_002919751.1	30S ribosomal protein S17					WP_000124850.1	50S ribosomal protein L20			WP_000124850.1	50S ribosomal protein L20																			WP_002919794.1	50S ribosomal protein L4					WP_000124850.1	50S ribosomal protein L20
	WP_002919796.1	50S ribosomal protein L3	WP_002919796.1	50S ribosomal protein L3					WP_002919773.1	50S ribosomal protein L22			WP_002919773.1	50S ribosomal protein L22																			WP_002919796.1	50S ribosomal protein L3					WP_002919773.1	50S ribosomal protein L22
									WP_002919751.1	30S ribosomal protein S17			WP_002919751.1	30S ribosomal protein S17																									WP_002919794.1	50S ribosomal protein L4
									WP_002919794.1	50S ribosomal protein L4			WP_002919794.1	50S ribosomal protein L4																									WP_002434222.1	50S ribosomal protein L27
									WP_002434222.1	50S ribosomal protein L27			WP_002434222.1	50S ribosomal protein L27																									WP_002919796.1	50S ribosomal protein L3
									WP_002919796.1	50S ribosomal protein L3			WP_002919796.1	50S ribosomal protein L3																									WP_002914110.1	23S rRNA pseudouridine(1911/1915/1917) synthase RluD
									WP_002914110.1	23S rRNA pseudouridine(1911/1915/1917) synthase RluD			WP_002914110.1	23S rRNA pseudouridine(1911/1915/1917) synthase RluD

## Sheet: Proteins pathways
	K. pneumoniae CCUG 70747
	1/8 MIC							1/4 MIC
	Up					Down		Up							Down
Enriched pathways	KO00360	Phenylalanine metabolism		KO03010	Ribosome			KO00360	Phenylalanine metabolism		KO03010	Ribosome	KO05111	Biofilm formation	KO00730	Thiamine metabolism
	Class:	Metabolism; Amino acid metabolism		Class:	Genetic Information Processing; Translation			Class:	Metabolism; Amino acid metabolism		Class:	Genetic Information Processing; Translation	Class:	Cellular Processes; Cellular community - prokaryotes	Class:	Metabolism; Metabolism of cofactors and vitamins
Core enrichment proteins	WP_023302003.1	phenylacetic acid degradation bifunctional protein PaaZ	paaZ	WP_001138115.1	30S ribosomal protein S19			WP_023302003.1	phenylacetic acid degradation bifunctional protein PaaZ	paaZ	WP_000617546.1	50S ribosomal protein L23	WP_002885659.1	RNA chaperone Hfq	WP_023301904.1	thiaminase II
	WP_004140136.1	aldehyde dehydrogenase family protein		WP_002920113.1	30S ribosomal protein S7			WP_004140136.1	aldehyde dehydrogenase family protein		WP_002918559.1	50S ribosomal protein L13	WP_002889054.1	type II secretion system major pseudopilin GspG	WP_002901387.1	acid phosphatase
	WP_004142489.1	choline dehydrogenase	betA	WP_000135199.1	30S ribosomal protein S18			WP_004142489.1	choline dehydrogenase	betA	WP_001138115.1	30S ribosomal protein S19	WP_020803996.1	phenylacetate--CoA ligase	WP_004146300.1	thiamine phosphate synthase
	WP_009307557.1	D-amino acid dehydrogenase		WP_002887965.1	30S ribosomal protein S20			WP_023302002.1	phenylacetate-CoA oxygenase/reductase subunit PaaK	paaK	WP_002920113.1	30S ribosomal protein S7	WP_002915106.1	RNA polymerase sigma factor rpoS	WP_004174917.1	pyridoxine/pyridoxal/pyridoxamine kinase
	WP_023302002.1	phenylacetate-CoA oxygenase/reductase subunit PaaK	paaK	WP_002919665.1	30S ribosomal protein S8			WP_023302001.1	2,3-dehydroadipyl-CoA hydratase		WP_000135199.1	30S ribosomal protein S18	WP_023301693.1	cell division protein DedD	WP_002912707.1	bifunctional hydroxymethylpyrimidine kinase/phosphomethylpyrimidine kinase
	WP_023302448.1	NAD-dependent succinate-semialdehyde dehydrogenase		WP_002919224.1	30S ribosomal protein S4			WP_020803996.1	phenylacetate--CoA ligase	paaF	WP_002887965.1	30S ribosomal protein S20			WP_023302347.1	phosphomethylpyrimidine synthase ThiC
	WP_004224492.1	1,2-phenylacetyl-CoA epoxidase subunit B	paaB	WP_000091955.1	50S ribosomal protein L28			WP_004224492.1	1,2-phenylacetyl-CoA epoxidase subunit B	paaB	WP_002919224.1	30S ribosomal protein S4			WP_004177871.1	thiazole biosynthesis adenylyltransferase ThiF
	WP_004152003.1	aldehyde dehydrogenase EutE	EutE	WP_002886682.1	50S ribosomal protein L9			WP_004152003.1	aldehyde dehydrogenase EutE	EutE	WP_002886682.1	50S ribosomal protein L9			WP_101971513.1	hydroxyethylthiazole kinase
	WP_004224493.1	phenylacetate-CoA oxygenase subunit PaaC	PaaC	WP_002919748.1	50S ribosomal protein L14			WP_004224493.1	phenylacetate-CoA oxygenase subunit PaaC	PaaC	WP_002919748.1	50S ribosomal protein L14			WP_004152308.1	Thiazole synthase
	WP_023342862.1	3-hydroxyacyl-CoA dehydrogenase	PaaC	WP_002919516.1	50S ribosomal protein L15			WP_023342862.1	3-hydroxyacyl-CoA dehydrogenase	PaaC	WP_002919516.1	50S ribosomal protein L15			WP_023285700.1	2-iminoacetate synthase ThiH
	WP_004148220.1	1,2-phenylacetyl-CoA epoxidase subunit A	paaA	WP_002919206.1	50S ribosomal protein L17			WP_004151578.1	3-oxoadipyl-CoA thiolase	pcaF	WP_002919206.1	50S ribosomal protein L17			WP_002913993.1	Fe-S cluster assembly transcriptional regulator IscR
				WP_002914145.1	50S ribosomal protein L19			WP_004148220.1	1,2-phenylacetyl-CoA epoxidase subunit A	paaA	WP_001181005.1	30S ribosomal protein S10
				WP_000729185.1	50S ribosomal protein L24						WP_002912979.1	50S ribosomal protein L25
				WP_002919786.1	50S ribosomal protein L2						WP_002914145.1	50S ribosomal protein L19
				WP_000358960.1	50S ribosomal protein L18						WP_002919766.1	30S ribosomal protein S3
				WP_000290724.1	50S ribosomal protein L32						WP_002919786.1	50S ribosomal protein L2
				WP_001144069.1	30S ribosomal protein S21						WP_000729185.1	50S ribosomal protein L24
				WP_002918379.1	50S ribosomal protein L21						WP_000358960.1	50S ribosomal protein L18
				WP_002887979.1	4-hydroxy-3-methylbut-2-enyl diphosphate reductase						WP_000290724.1	50S ribosomal protein L32
				WP_001140434.1	50S ribosomal protein L30						WP_001144069.1	30S ribosomal protein S21
				WP_000829818.1	30S ribosomal protein S9						WP_002918379.1	50S ribosomal protein L21
				WP_002919259.1	30S ribosomal protein S13						WP_002887979.1	4-hydroxy-3-methylbut-2-enyl diphosphate reductase
				WP_002919759.1	50S ribosomal protein L16						WP_001140434.1	50S ribosomal protein L30
				WP_002919257.1	30S ribosomal protein S11						WP_000829818.1	30S ribosomal protein S9
				WP_002882922.1	50S ribosomal protein L31						WP_002919259.1	30S ribosomal protein S13
				WP_000124850.1	50S ribosomal protein L20						WP_002919759.1	50S ribosomal protein L16
				WP_002919773.1	50S ribosomal protein L22						WP_002919257.1	30S ribosomal protein S11
				WP_002434222.1	50S ribosomal protein L27						WP_002882922.1	50S ribosomal protein L31
				WP_002919796.1	50S ribosomal protein L3						WP_000124850.1	50S ribosomal protein L20
											WP_002919794.1	50S ribosomal protein L4
											WP_002434222.1	50S ribosomal protein L27
											WP_002919796.1	50S ribosomal protein L3
